# Supplementary material for: Computational estimation of tricarboxylic acid cycle fluxes using noisy NMR data from cardiac biopsies
Source: BMC Syst Biol. 2013 Aug 21;7:82. doi: 10.1186/1752-0509-7-82 (PMC3765389; doi:10.1186/1752-0509-7-82)
Supplement: Additional file 2 — Code and data. In this supplemental file we provide all R code and part of the experimental data used to produce the results of this study. The zip file contains a file README.txt which describes all code and data. [file 1752-0509-7-82-S2.zip]

Archive with 29 entries (27 files):
- additional_file2_code_and_data/
- additional_file2_code_and_data/bloodgas_o2data.txt
- additional_file2_code_and_data/FluxEs_3.3/
- additional_file2_code_and_data/FluxEs_3.3/Functions.R
- additional_file2_code_and_data/FluxEs_3.3/Optimization.R
- additional_file2_code_and_data/FluxEs_3.3/Flux.R
- additional_file2_code_and_data/FluxEs_3.3/NewPolygon.R
- additional_file2_code_and_data/FluxEs_3.3/VirtualPool.R
- additional_file2_code_and_data/FluxEs_3.3/CheckSSQ.R
- additional_file2_code_and_data/FluxEs_3.3/NMRMultiplet.R
- additional_file2_code_and_data/FluxEs_3.3/Transition.R
- additional_file2_code_and_data/FluxEs_3.3/Simulation.R
- additional_file2_code_and_data/FluxEs_3.3/Parser.R
- additional_file2_code_and_data/FluxEs_3.3/CreateNoisyData.R
- additional_file2_code_and_data/FluxEs_3.3/Pool.R
- additional_file2_code_and_data/FluxEs_3.3/Parameter.R
- additional_file2_code_and_data/FluxEs_3.3/Network.R
- additional_file2_code_and_data/FluxEs_3.3/init_classes.R
- additional_file2_code_and_data/FluxEs_3.3/MSMultiplet.R
- additional_file2_code_and_data/FluxEs_3.3/Plot.R
- additional_file2_code_and_data/FluxEs_3.3/Model.R
- additional_file2_code_and_data/FluxEs_3.3/TCA_Model_4Para.R
- additional_file2_code_and_data/FluxEs_3.3/DetExpSetup.R
- additional_file2_code_and_data/FluxEs_3.3/CostFunction.R
- additional_file2_code_and_data/FluxEs_3.3/InputPool.R
- additional_file2_code_and_data/license.txt
- additional_file2_code_and_data/do_analysis.R
- additional_file2_code_and_data/nmr_data.txt
- additional_file2_code_and_data/README.txt
