# Supplementary material for: Computational estimation of tricarboxylic acid cycle fluxes using noisy NMR data from cardiac biopsies
Source: BMC Syst Biol. 2013 Aug 21;7:82. doi: 10.1186/1752-0509-7-82 (PMC3765389; doi:10.1186/1752-0509-7-82)
Supplement: Additional file 2 — Code and data. In this supplemental file we provide all R code and part of the experimental data used to produce the results of this study. The zip file contains a file README.txt which describes all code and data. [file 1752-0509-7-82-S2.zip › additional_file2_code_and_data/bloodgas_o2data.txt]

heart	o2_consumption
Control1	13.00
Control2	18.66
Control3	26.67
Control4	21.36
Control5	22.24
Control6	15.48
Control7	12.73
Dobutamine1	27.10
Dobutamine2	59.58
Dobutamine3	29.46
Dobutamine4	37.39
Dobutamine5	49.09
Dobutamine6	33.20
