# Supplementary material for: Computational estimation of tricarboxylic acid cycle fluxes using noisy NMR data from cardiac biopsies
Source: BMC Syst Biol. 2013 Aug 21;7:82. doi: 10.1186/1752-0509-7-82 (PMC3765389; doi:10.1186/1752-0509-7-82)
Supplement: Additional file 2 — Code and data. In this supplemental file we provide all R code and part of the experimental data used to produce the results of this study. The zip file contains a file README.txt which describes all code and data. [file 1752-0509-7-82-S2.zip › additional_file2_code_and_data/FluxEs_3.3/Functions.R]

# A function to compute the jacobian matrix of a given
# function and its parameters
jacobian <- function(func, name, x, ...)
{
  # Get the additional arguments which are necessary
  # for the function func
  arglist <- list(...)
  # Set the parameter vector x as last position of
  # the argument list
  arglist[[length(arglist)+1]] <- x
  # Name the parameter vector x in arglist by its name
  names(arglist)[length(arglist)] <- name
  # Call the function and store the result in f
  f <- do.call(func, arglist)
  # Get the number of paramters and store it in n
  n <- length(x)
  # Get the sqrt of the smallest positive double number
  # on the current machine
  eps <- sqrt(.Machine$double.eps)
  # Create a matrix with nof length(f) rows and n columns (parameter)
  df <-matrix(NA, length(f), n)
  # Store the arglist in the new arglist
  newarglist <- arglist
  # Consider all parameters
  for (i in 1:n)
  {
    # Get the absolute value of parameter i
    xx <- abs(x[i])
    
    if(xx == 0)
    {
      delta <- eps
    }
    else
    {
      delta <- eps * xx
    }
    
    # Restore the paramaters
    newx <- x
    # Reset the slightly modified parameter i
    newx[i] <- newx[i] + delta
    # Reset x in newarglist with newx
    newarglist[[length(arglist)]] <- newx
    # For each column i the function is called with
    # the new arlist and the old result f is substracted
    # The final solution is then divided by delta
    df[,i] <- (do.call(func, newarglist) - f)/delta
  }
  # Name the columns and rows and return the Jacobi matrix
  rownames(df) = names(f)
  colnames(df) = names(x)
  return(df)
}

#----------------------------------------------------------------------------------#
#----------------------------------------------------------------------------------#
# A function to use in function jacobian, which gives an overview of the sensitivity
# of the fluxes w.r.t. the peaks
fluxPeakSensitivity = function(parameters, simulation)
{
  simulation <- Simulation.simulate(simulation, parameters)
  return(simulation@simulatedPeaks@concatenatedPeaks)
}

#----------------------------------------------------------------------------------#
#----------------------------------------------------------------------------------#
# A function to use in function jacobian, which gives an overview of the sensitivity
# of the fluxes w.r.t. the fractions of the metabolite used to compute the peaks
fluxIsotopomerFractionsSensitivity = function(parameters, simulation)
{
  simulation <- Simulation.simulate(simulation, parameters)
  return(simulation@models[[1]]@network@pools[[simulation@pools[[1]]@parameterName]]@simIsotopomerFractions)
}

#----------------------------------------------------------------------------------#
#----------------------------------------------------------------------------------#
# A function to use in function jacobian, which gives an overview of the sensitivity
# of the fluxes w.r.t. all isotopomer fractions
fluxAllIsotopomerFractionsSensitivity = function(parameters, simulation)
{
  simulation <- Simulation.simulate(simulation, parameters)
  return(simulation@models[[1]]@simulationData[dim(simulation@models[[1]]@simulationData)[[1]],])
}

#----------------------------------------------------------------------------------#
#----------------------------------------------------------------------------------#
# A function to calculate different Jacobi Matrices
jacobiMatrix = function(jacobiSwitch = "Flux_Peak", simulation)
{
  if(jacobiSwitch == "Flux_Peak")
  {
    # Calculate the jacobi matrix
    jacobi = jacobian(func = "fluxPeakSensitivity", name = "parameters",
                        x = simulation@models[[1]]@optParameters, simulation = simulation)
    # Return the matrix
    return(jacobi)
  }
  else if(jacobiSwitch == "Flux_Fractions")
  {
    # Calculate the jacobi matrix
    jacobi = jacobian(func = "fluxIsotopomerFractionsSensitivity", name = "parameters",
                        x = simulation@models[[1]]@optParameters, simulation = simulation)
    # Return the matrix
    return(jacobi)
  }
  else if(jacobiSwitch == "Flux_AllFractions")
  {
    # Calculate the jacobi matrix
    jacobi = jacobian(func = "fluxAllIsotopomerFractionsSensitivity", name = "parameters",
                        x = simulation@models[[1]]@optParameters, simulation = simulation)
    # Return the matrix
    return(jacobi)
  }
}
