# Supplementary material for: Computational estimation of tricarboxylic acid cycle fluxes using noisy NMR data from cardiac biopsies
Source: BMC Syst Biol. 2013 Aug 21;7:82. doi: 10.1186/1752-0509-7-82 (PMC3765389; doi:10.1186/1752-0509-7-82)
Supplement: Additional file 2 — Code and data. In this supplemental file we provide all R code and part of the experimental data used to produce the results of this study. The zip file contains a file README.txt which describes all code and data. [file 1752-0509-7-82-S2.zip › additional_file2_code_and_data/FluxEs_3.3/Optimization.R]

tca.model.grid.optimization <- function(){
  cat("Starting parameter optimization\n")
  ## Perform an initial run of to produce the grid
  ## The initial start points for the different parameters
  
  jtcaStart = c(1,2,4,8,16,32)
  jexcStart = c(1,2,4,8,16,32)
  ttransStart = c(0.5, 1, 1.5, 2, 2.5, 3, 3.5, 4, 4.5)
  pdilStart = seq(from = 0.1, to = 1, by = 0.2)
  FRAC <- 0.5 ## Panap is a very "sloppy" parameter, no need to include it in grid search
  ## A matrix to store all grid points
  allGridPoints = matrix(ncol = 5, nrow=0)
  ##create simulation object:
  INITIAL_VALUES <- c(jtcaStart[1], jexcStart[1], ttransStart[1], pdilStart[1])
  sim <<- new("Simulation", pools = c(Glu), useNMRMultiplets = TRUE, useMSMultiplets = FALSE, models = list(model_01, model_02), calibrationFlag = FALSE, simulationPerformed = TRUE)
  for(jtca in jtcaStart){
    for(jexc in jexcStart){
      for(ttrans in ttransStart){
        for(pdil in pdilStart){
          
          ## Create the grid point and combine it as the start values
          INITIAL_VALUES = c(jtca, jexc, ttrans, pdil, FRAC)          
          co <- cost(INITIAL_VALUES)          
          ## Store the grid point with its sos
          allGridPoints = rbind(allGridPoints, c(INITIAL_VALUES[1:4], -co))
        }
      }
    }
  }
        
  ## Create all polygons in space 
  polygons = createAllPolygons(list(jtcaStart, jexcStart, ttransStart, pdilStart), allGridPoints)  
  ## Sort the polygons according to their optimization value
  polygonsOptValues = sapply(polygons, function(pol){return(pol@optValue)})  
  ## Determine the order of the polygons and sort them
  o = order(polygonsOptValues)
  polygons = polygons[o]  
  ## Get the 10 best polygons
  tenBestPolygons = polygons[c(1:10)]
  
  ## Sort all Grid values
  o = order(allGridPoints[,5]) ##sixth one is the cost!!
  allGridPoints = allGridPoints[o,]
  
  ## Get the 10 best grid points
  tenBestGridPoints = allGridPoints[1:10,]
  tenBestGridPoints = tenBestGridPoints[,-5]  
  
  ## Get the coordinates of the best vertex of each of the polygons
  allInitialValues = matrix(ncol = 4)
  allInitialValues = allInitialValues[-1,]
  for(p in tenBestPolygons){
    bestCoordinates = Polygon.getBestVertex(p)
    midPoint = Polygon.getMidPoint(p)
    allInitialValues = rbind(allInitialValues, bestCoordinates, midPoint)
  }
  ## Add the best grid points to the initial values
  allInitialValues = rbind(allInitialValues, tenBestGridPoints)
    
  ## Remove possibly double starting points
  allInitialValues = unique(allInitialValues)
  
  ## Now the initial values are computed and the real optimization can start  
  ##Create two variables where we store the currntly best cost and best parameters from
  ##  all optimizations

  current_best_cost <- -Inf
  current_best_params <- c(0,0,0,0)
  
  for(k in 1:dim(allInitialValues)[[1]]){
    cat("Run:", k, "\n")
    
    INITIAL_VALUES = allInitialValues[k,]
        
    ## Set up a simulation with the particular start values
    sim = new("Simulation", pools = c(Glu), useNMRMultiplets = TRUE, useMSMultiplets = FALSE, models = list(model_01, model_02), calibrationFlag = FALSE, simulationPerformed = TRUE)
    
    ## A vector containing the maximum iteration steps for the NM algorithm
    step01 <- optim(par=c(INITIAL_VALUES, model_01@optParameters[5]), fn=cost, control=list(fnscale=-1))
    cat(paste("Opt 1, cost: ", step01$value, "\n"))   
    model_01@optParameters = step01$par
    if (step01$value > current_best_cost){
      current_best_cost <- as.numeric(step01$value)
      current_best_params <- step01$par
    } 
    step02 <- optim(par=model_01@optParameters, fn=cost, control=list(fnscale=-1))
    cat(paste("Opt 2, cost: ", step02$value, "\n"))
        model_01@optParameters = step02$par
    if (step02$value > current_best_cost){
      current_best_cost <- as.numeric(step02$value)
      current_best_params <- step02$par
    }
    step03 <- optim(par=model_01@optParameters, fn=cost, control=list(fnscale=-1))
    cat(paste("Opt 3, cost: ", step03$value, "\n"))
    if (step03$value > current_best_cost){
      current_best_cost <- as.numeric(step03$value)
      current_best_params <- step03$par
    }
    cat(paste("Current best Cost: ", current_best_cost, "\n"))
  }  
  return(current_best_params)
  
}
