# Supplementary material for: Computational estimation of tricarboxylic acid cycle fluxes using noisy NMR data from cardiac biopsies
Source: BMC Syst Biol. 2013 Aug 21;7:82. doi: 10.1186/1752-0509-7-82 (PMC3765389; doi:10.1186/1752-0509-7-82)
Supplement: Additional file 2 — Code and data. In this supplemental file we provide all R code and part of the experimental data used to produce the results of this study. The zip file contains a file README.txt which describes all code and data. [file 1752-0509-7-82-S2.zip › additional_file2_code_and_data/FluxEs_3.3/Flux.R]

#----------------------------------------------------------------------------------#
# CLASS
#----------------------------------------------------------------------------------#

# Class Flux specifies the fluxes between the metabolite pools
initClassFlux = function()
{
  setClass("Flux", contains = "Parameter")
}
