# Supplementary material for: Computational estimation of tricarboxylic acid cycle fluxes using noisy NMR data from cardiac biopsies
Source: BMC Syst Biol. 2013 Aug 21;7:82. doi: 10.1186/1752-0509-7-82 (PMC3765389; doi:10.1186/1752-0509-7-82)
Supplement: Additional file 2 — Code and data. In this supplemental file we provide all R code and part of the experimental data used to produce the results of this study. The zip file contains a file README.txt which describes all code and data. [file 1752-0509-7-82-S2.zip › additional_file2_code_and_data/FluxEs_3.3/NewPolygon.R]

#----------------------------------------------------------------------------------#
# CLASS
#----------------------------------------------------------------------------------#

# Class 'Vertex' specifies a vertex in n-dimensional space
initClassVertex = function()
{
	setClass(
    	"Vertex",
    	representation(
      		# The dimension of the parameter space
      		dimensions = "numeric",
      		# The coordinates
      		coordinates = "numeric",
      		# The optimization value on the surface
      		optValue = "numeric"
      	)
    )
}


#----------------------------------------------------------------------------------#
# CLASS
#----------------------------------------------------------------------------------#

# Class 'Polygon' specifies a polygon in n-dimensional space
initClassPolygon = function()
{
	setClass(
    	"Polygon",
    	representation(
      		# The dimension of the parameter space
      		dimensions = "numeric",
      		# The number of vertxes
      		nofVertexes = "numeric",
      		# The vertexes themself
      		vertexes = "list",
      		# The optimization value
      		optValue = "numeric"
      	)
    )
}

#----------------------------------------------------------------------------------#
# GENERICS
#----------------------------------------------------------------------------------#

initGenericsPolygon = function()
{
	setGeneric("Polygon.createPolygon",
  		function(object, startVertex, gridPointRanges, valueMatrix) standardGeneric("Polygon.createPolygon"))
  		
	setGeneric("Polygon.getBestVertex",
  		function(object) standardGeneric("Polygon.getBestVertex"))
  		
	setGeneric("Polygon.getMidPoint",
  		function(object) standardGeneric("Polygon.getMidPoint"))
}

#----------------------------------------------------------------------------------#
# METHODS
#----------------------------------------------------------------------------------#

initMethodsPolygon = function()
{
	# The method creates a polygon
  	setMethod("Polygon.createPolygon", "Polygon", function(object, startVertex, gridPointRanges, valueMatrix){
		# Set the dimension of the polygon
		object@dimensions = startVertex@dimensions
		
		# Set the number of vertexes contained in the polygon
		object@nofVertexes = 2^object@dimensions
		
		# Compute a binary matrix to compute the following vertexes
		coordinates = createBinaryMatrix(object@dimensions)

		# Compute the vertexes
		for(i in 1:object@nofVertexes){
			# Get the ith coordinate
			ithCoordinate = coordinates[i,]
			
			# Now consider all entries of this coordinate in order
			# to specify the ith vertex
			for(j in 1:length(ithCoordinate)){
				# If there is not a zero one has to compute the new coordinate
				if(ithCoordinate[[j]] != 0){
					# Take the jth position in the coordinates of the start vertex
					jthStartVertexCoordinate = startVertex@coordinates[[j]]
					
					# Get the jth entry in the grid point ranges since these
					# specify the ranges of this paritcular coordinate
					jthGridPointRanges = gridPointRanges[[j]]

					# Find the position of this coordinate in the grid point ranges
					# for the particular jth postion
					index = which(jthGridPointRanges == jthStartVertexCoordinate) + 1

					# Set the new value in the ith coordinate
					ithCoordinate[[j]] = jthGridPointRanges[[index]]
				}

				# Else just take the coordinate of the start vertex
				else
					ithCoordinate[[j]] = startVertex@coordinates[[j]]
			}

			# Create the vertex and add it to the polygon
			vertex = new("Vertex", dimensions = startVertex@dimensions, coordinates = ithCoordinate)
			vertex@optValue = findRow(valueMatrix, vertex@coordinates)
			object@vertexes = c(object@vertexes, vertex)
		}
		
		# Compute the average optimization value
		object@optValue = mean(sapply(object@vertexes,
						function(v){
							return(v@optValue)
						}
					))
		
		# Return the polygon
		return(object)
  	})
  	
	# The method determines the best point of a polygon
  	setMethod("Polygon.getBestVertex", "Polygon", function(object){
		# Consider all vertexes optimization values of a polygon
		allVertexOptValues = sapply(object@vertexes, function(vertex){
							     return(vertex@optValue)
							 })
		# Get the order and the position of the best vertex
		o = order(allVertexOptValues)
		
		# Return the coordinates of the best vertex
		return(object@vertexes[[o[[1]]]]@coordinates)
  	})
  	
	# The method determine the middle point of the polygon
  	setMethod("Polygon.getMidPoint", "Polygon", function(object){
		retval = numeric(object@dimensions)
		# Add up the coordinates of the vertexes
		for(v in object@vertexes){
    		retval = retval + v@coordinates
    	}
		# Divide the sum by the number of vertexes
		retval = retval / length(object@vertexes)
    	return(retval)
  	})
}

#----------------------------------------------------------------------------------#
# FUNCTIONS
#----------------------------------------------------------------------------------#

# A function to make a matrix of binary numbers, where the rows represent
# the numbers ranging from 0 to (2^n)-1. Note that the lowest digit is
# represented by the leftmost and not by the rightmost position.
createBinaryMatrix = function(n){
	# The package wle provides a function to generate
  	# binary numbers from decimal numbers
  	require(wle)

  	# Create the (2^n)-1 binary numbers
  	nofBinaryNumbers = (2^n) - 1

  	# Create the binary matrix
  	binaryMatrix = sapply((0:nofBinaryNumbers),
    	function(number){
      	binNumber = binary(number, n)
      	binNumber = binNumber$binary
    })

  	# Check if a transpose has to be done
  	if(n == 1){
    	# The single column does not have to be transposed
    	binaryMatrix = matrix(binaryMatrix, ncol = 1, byrow = TRUE)
  	}
	else{
    	# The matrix has finally be transposed
    	binaryMatrix = t(binaryMatrix)
  	}

  	# Return the matrix
  	return(binaryMatrix)
}


# Function to find a particular row in the matrix
findRow = function(m, r){
	# Set a temporary matrix
	tmpMatrix = m

	# Consider all rows of the matrix m and find the row
	# with the exact entry r
	for(i in 1:(ncol(m)-1)){

		tmpColumn = round(tmpMatrix[,i], digits = 5)
		indices = which(tmpColumn == round(r[[i]], digits = 5))
		tmpMatrix = tmpMatrix[indices,]
	}

	# Finally return the corresponding optimization value
	tmpMatrix = as.vector(tmpMatrix)
	return(tmpMatrix[[length(tmpMatrix)]])
}


# Function to create all kinds of combinations between two sets
combineSets = function(setA, setB){
	# A variable to store all kinds of combinations
	combinedSets = list()
	pos = 1
	# Consider all elements of set A
	for(entryA in setA){
		# Consider all elements of set B
		for(entryB in setB){
			combinedSets[[pos]] = c(entryA, entryB)
			pos = pos + 1
		}
	}

	# Return the combined sets
	return(combinedSets)
}

# Function to create all polygons
createAllPolygons = function(gridPointRanges, valueMatrix){
	# Remove the last coordinate from the ranges
	tmpGridPointRanges = lapply(gridPointRanges, function(gridPointRange) return(gridPointRange[-length(gridPointRange)]))

	# Check if there are grid point Ranges
	if(length(gridPointRanges) == 0)
		stop("No grid points were given.", call. = FALSE)
	else
		gridCoordinates = tmpGridPointRanges[[1]]

	# Check for more than one dimension
	if(length(gridPointRanges) == 1)
		stop("Only one dimensional polyeders possible.", call. = FALSE)
	# Else calculate all coordinates of the grid
	else
		for(i in 2:length(tmpGridPointRanges))
    		gridCoordinates = combineSets(gridCoordinates, tmpGridPointRanges[[i]])

	# Now create the particular polygons
	allPolygons = list()

	# Consider all coordinates of the grid except of the outer points
	for(coordinate in gridCoordinates){
		p = new("Polygon")
		sv = new("Vertex", dimensions = length(gridCoordinates[[1]]), coordinates = coordinate)
    	p = Polygon.createPolygon(p, sv, gridPointRanges, valueMatrix)
    	allPolygons = c(allPolygons, p)
    }

    # Return
    return(allPolygons)
}
