# Supplementary material for: Computational estimation of tricarboxylic acid cycle fluxes using noisy NMR data from cardiac biopsies
Source: BMC Syst Biol. 2013 Aug 21;7:82. doi: 10.1186/1752-0509-7-82 (PMC3765389; doi:10.1186/1752-0509-7-82)
Supplement: Additional file 2 — Code and data. In this supplemental file we provide all R code and part of the experimental data used to produce the results of this study. The zip file contains a file README.txt which describes all code and data. [file 1752-0509-7-82-S2.zip › additional_file2_code_and_data/FluxEs_3.3/VirtualPool.R]

#----------------------------------------------------------------------------------#
# CLASS
#----------------------------------------------------------------------------------#

# Class 'VirtualPool'
initClassVirtualPool = function()
{
  setClass(
    "VirtualPool",
    representation(
      algebraicEquations = "character"),
    contains = "Pool"
    )
}

#----------------------------------------------------------------------------------#
# GENERICS
#----------------------------------------------------------------------------------#

initGenericsVirtualPool = function()
{
  setGeneric("VirtualPool.generateAlgebraicEquations",
  	function(object, network) standardGeneric("VirtualPool.generateAlgebraicEquations"))
}

#----------------------------------------------------------------------------------#
# METHODS
#----------------------------------------------------------------------------------#

initMethodsVirtualPool = function()
{
  # The method computes the algebraic equations of a virtual pool that are used
  # in the differential equations during the model building
  setMethod("VirtualPool.generateAlgebraicEquations", "VirtualPool", function(object, network)
  {
    # Get all incoming flux names as their sum has to be used
    # as denominator in the algebraic equation
    incomingFluxNames = lapply(object@transitions,
      function(transition)
      {
        # Take the restrictions into account. This has to be done since the fluxes of
        # restricted transitions do only count partially to the denominator,
        # while the fluxes urestricted transitions count full
        if(length(transition@restriction@parameterName) == 0)
        {
          return(list(transition@fluxName, "1"))
        }
        else
        {
          if(length(transition@inverse) == 1)
          {
            return(list(transition@fluxName, "1", transition@restriction@parameterName))
          }
          else
          {
            return(list(transition@fluxName, transition@restriction@parameterName))
          }
        }
      })

    # Build the denominator which is the sum of all fluxes times their restriction
    denominator = "( 0"
    for(i in 1:length(incomingFluxNames))
    {
      if(incomingFluxNames[[i]][[2]] == "1" && length(incomingFluxNames[[i]]) == 2)
      {
        denominator = paste(denominator, "+ parameters[[", deparse(incomingFluxNames[[i]][[1]]), "]]")
      }
      else if(incomingFluxNames[[i]][[2]] == "1" && length(incomingFluxNames[[i]]) == 3)
      {
        denominator = paste(denominator, "+ parameters[[", deparse(incomingFluxNames[[i]][[1]]), "]] * (1 - parameters[[", deparse(incomingFluxNames[[i]][[3]]), "]])")
      }
      else
      {
        denominator = paste(denominator, "+ parameters[[", deparse(incomingFluxNames[[i]][[1]]), "]] * parameters[[", deparse(incomingFluxNames[[i]][[2]]), "]]")
      }
    }
    denominator = paste(denominator, ")")

    # Run over all isotopomers of the virtual pool
    for(i in 1:dim(object@isotopomers)[[1]])
    {
      # Get the ith isotopomer
      ithIsotopomer = object@isotopomers[i,]

      # Specify a variable to store the algebraic equation
      ithAlgebraicEquation = "( 0" 

      # Run over all transitions
      for(transition in object@transitions)
      {
        tmpEquation = "( ( 0"
        # If the transition specifies an unimolecular reaction, i.e. that
        # is the case if there is only one originating pool in the
        # transition object
        if(length(transition@originatingPoolNames) == 1)
        {

          # Determine the pattern that has to be searched in the originating pool
          poolPattern = Transition.determineIsoPatterns(transition, ithIsotopomer, network)

          # Get the originating pool name and the pool itself.
          # The name of the pool is the only entry in originating pool names
          originatingPoolName = transition@originatingPoolNames[[1]]
          originatingPool = network@pools[[originatingPoolName]]

          # Determine the locations were the pattern is present in the originating pools
          # isotopomers. Afterwards, the variable contains the locations and not the pattern anymore.
          poolPattern[[1]] = determineBinaryPatternLocations(poolPattern[[1]], originatingPool@isotopomers)

          # Run over all locations and determine the contribution of the unimolecular transition
          for(location in poolPattern[[1]])
          {
            # Get the index from the index structure of the network corresponding to the location
            index = network@indexStructure[[originatingPoolName]][[location]]

            # Build the equation for one transition
            tmpEquation = paste(tmpEquation, "+ startValues[[", deparse(index), "]]")
          }
          
          # Finish the equation by multiplying all different isotopomers that
          # transfer carbons to the current isotopomer by the flux size divided by
          # the denominator. But take again care of possible restrictions in the flux sizes
          # If there is no restriction
          if(length(transition@restriction@parameterName) == 0)
          {
            tmpEquation = paste(tmpEquation, ") * parameters[[", deparse(transition@fluxName), "]])")
          }
          # Else if there is restriction
          else
          {
            if(length(transition@inverse) == 1)
            {
              tmpEquation = paste(tmpEquation,  ") * (parameters[[", deparse(transition@fluxName), "]] * (1 - parameters[[", deparse(transition@restriction@parameterName), "]] ) ) )")
            }
            else
            {
              tmpEquation = paste(tmpEquation,  ") * (parameters[[", deparse(transition@fluxName), "]] * parameters[[", deparse(transition@restriction@parameterName), "]] ) )")
            }
          }
        }

        ithAlgebraicEquation = paste(ithAlgebraicEquation, "+", tmpEquation)
      }
      # Finally divide by the denominator
      ithAlgebraicEquation = paste(ithAlgebraicEquation, ") /", denominator)
      object@algebraicEquations = c(object@algebraicEquations, ithAlgebraicEquation)
    }
    return(object)
  })
}
