# Supplementary material for: Computational estimation of tricarboxylic acid cycle fluxes using noisy NMR data from cardiac biopsies
Source: BMC Syst Biol. 2013 Aug 21;7:82. doi: 10.1186/1752-0509-7-82 (PMC3765389; doi:10.1186/1752-0509-7-82)
Supplement: Additional file 2 — Code and data. In this supplemental file we provide all R code and part of the experimental data used to produce the results of this study. The zip file contains a file README.txt which describes all code and data. [file 1752-0509-7-82-S2.zip › additional_file2_code_and_data/FluxEs_3.3/CheckSSQ.R]

l1 = c(0.26462090, 0.26355159, 0.23493441, 0.14884368, 0.06807934, 0.01949809)
l2 = c(0.22651553, 0.25296569, 0.27127461, 0.19890966, 0.08884608)

l3 = c(8.752511e-01, 1.111573e-01, 1.224275e-02, 1.267805e-03, 7.880059e-05, 2.267146e-06)
l4 = c(7.765826e-01, 1.818647e-01, 3.662590e-02, 4.742560e-03, 1.842957e-04)

s1 = sum((l1-l3)^2)
s2 = sum((l2-l4)^2)

s = s1 + s2
s
