# Supplementary material for: Computational estimation of tricarboxylic acid cycle fluxes using noisy NMR data from cardiac biopsies
Source: BMC Syst Biol. 2013 Aug 21;7:82. doi: 10.1186/1752-0509-7-82 (PMC3765389; doi:10.1186/1752-0509-7-82)
Supplement: Additional file 2 — Code and data. In this supplemental file we provide all R code and part of the experimental data used to produce the results of this study. The zip file contains a file README.txt which describes all code and data. [file 1752-0509-7-82-S2.zip › additional_file2_code_and_data/FluxEs_3.3/NMRMultiplet.R]

#----------------------------------------------------------------------------------#
# CLASS
#----------------------------------------------------------------------------------#

# Class 'NMRInterface' specifies an interface to specify the isotopomers of
# a particular metabolite important for the particular NMR multiplets of the metabolite
initClassNMRMultiplet = function()
{
  setClass(
    "NMRMultiplet",
    representation(
      # The name of the multiplet
      multipletName = "character",
      # The pool the multiplet belongs to
      correspondingPoolName = "character",
      # The size of the multiplet
      computedMultipletSize = "numeric",
      # The size of the measured Multiplet
      measuredMultipletSize = "numeric",
      # Restrictions that can appear for particular isotopomer fractions
      restrictions = "numeric",
      # The particular isotopomer fractions necessary to compute the multiplets
      usedIsotopomerFractions = "numeric"
      )
    )
}

#----------------------------------------------------------------------------------#
# GENERICS
#----------------------------------------------------------------------------------#

initGenericsNMRMultiplet = function()
{
  setGeneric("NMRMultiplet.calculateMultiplet",
  	function(object, pool) standardGeneric("NMRMultiplet.calculateMultiplet"))
  	
  setGeneric("NMRMultiplet.calculateMultipletTimeSeries",
  	function(object, pool, isotopomerTimeSeries) standardGeneric("NMRMultiplet.calculateMultipletTimeSeries"))
}

#----------------------------------------------------------------------------------#
# METHODS
#----------------------------------------------------------------------------------#

initMethodsNMRMultiplet = function()
{
  # The method sets the natural isotopomer composition
  setMethod("NMRMultiplet.calculateMultiplet", "NMRMultiplet", function(object, pool)
  {
    # Get the according isotopomer fractions
    fractions = pool@simIsotopomerFractions[object@usedIsotopomerFractions]
    
    # Multiply the fractions with their particular restriction
    for(i in 1:length(object@usedIsotopomerFractions))
    {
      fractions[[i]] = fractions[[i]] * object@restrictions[[i]]
    }

    # Finally sum up the fractions and multiply the result with the pool size
    object@computedMultipletSize = sum(fractions) * pool@parameterSize
    
    # Return the object
    return(object)
  })


  # The method sets the natural isotopomer composition
  setMethod("NMRMultiplet.calculateMultipletTimeSeries", "NMRMultiplet", function(object, pool, isotopomerTimeSeries)
  {
    # Multiplet time series
    multiplet_time_series = c()
	# Consider each time point
    for(i in 1:dim(isotopomerTimeSeries)[[1]]){
    	# Get the fractions of the ith time point
		fractions = (isotopomerTimeSeries[i,])[object@usedIsotopomerFractions]
        show(fractions)
    	# Multiply the fractions with their particular restriction
    	for(j in 1:length(object@usedIsotopomerFractions)){
      		fractions[[j]] = fractions[[j]] * object@restrictions[[j]]
    	}
        # Finally sum up the fractions and multiply the result with the pool size
        multiplet_time_series = c(multiplet_time_series, sum(fractions) * pool@parameterSize)
    }
    # Return the object
    return(multiplet_time_series)
  })
}
