# Supplementary material for: Computational estimation of tricarboxylic acid cycle fluxes using noisy NMR data from cardiac biopsies
Source: BMC Syst Biol. 2013 Aug 21;7:82. doi: 10.1186/1752-0509-7-82 (PMC3765389; doi:10.1186/1752-0509-7-82)
Supplement: Additional file 2 — Code and data. In this supplemental file we provide all R code and part of the experimental data used to produce the results of this study. The zip file contains a file README.txt which describes all code and data. [file 1752-0509-7-82-S2.zip › additional_file2_code_and_data/FluxEs_3.3/Transition.R]

#----------------------------------------------------------------------------------#
# CLASS
#----------------------------------------------------------------------------------#

# Class 'Transition' specifies how atoms are transfered from one metabolite to another
initClassTransition = function()
{
  setClass(
    "Transition",
    representation(
      # The name of the flux that is transferring the atoms between the pools
      fluxName = "character",
      # The name of the pool that receives the carbons
      receivingPoolName = "character",
	  # The name(s) of the pool(s) the atoms originate
      originatingPoolNames = "character",
      # Possible restrictions
      restriction = "Parameter",
      # A flag that indicates if the inverse fraction of the
      # restriction should be taken
      inverse = "logical",
      # The concrete data structure containing the transition information. It is
      # represented by a list of length equal to the number of carbon atoms
      # of the targetPool. Each list entry itself is again a list of length two
      # and represents one particular carbon atom.
      # The first entry is the name of the originating pool and the
      # second entry is the position the carbon atom had in the orignating pool.
      trans = "list"
      )
    )
}

#----------------------------------------------------------------------------------#
# GENERICS
#----------------------------------------------------------------------------------#

initGenericsTransition = function()
{
  setGeneric("Transition.determineIsoPatterns",
  	function(object, targetIso, network) standardGeneric("Transition.determineIsoPatterns"))
}

#----------------------------------------------------------------------------------#
# METHODS
#----------------------------------------------------------------------------------#

initMethodsTransition = function()
{
  # A method to determine the patterns of isotopomers from a given
  # target isotopomer that are transferring their carbon atoms from the originating pool(s) to the target pool.
  # These patterns can later be used to determin the particular isotopomer pools.
  setMethod("Transition.determineIsoPatterns", "Transition", function(object, targetIso, network)
  {
    # A list to store all patterns
    allPoolPatterns = list()
    # The originating poolNames
    originatingPoolNames = object@originatingPoolNames
    # The network pools
    networkPools = network@pools
    # The transitions
    trans = object@trans

    # Run over originating pools of the Transition object
    for(poolName in originatingPoolNames)
    {
      # Get the pool with the particular pool name
      pool = networkPools[[poolName]]
      # Get the number of carbons of the pool
      poolNofCarbons = pool@nofCarbons

      # Build a raw pattern with size equal to the
      # number of carbons of the targeting pool and
      # initialize all positions with NaN
      isoPattern = numeric()
      for(i in 1:poolNofCarbons)
      {
        isoPattern = c(isoPattern, NaN)
      }

      # Run over all transition intstructions in trans
      for(i in 1:length(trans))
      {
         ithTransitionInstruction = trans[[i]]
         # If the transition instructions originates
         # from the pool under consideration
         if(ithTransitionInstruction[[1]] == poolName)
         {
           # Reconstruct where the pattern of the originating
           # isotopomer and store it
           isoPattern[[ithTransitionInstruction[[2]]]] = targetIso[[i]]
         }
      }
      # Concatenate all patterns
      allPoolPatterns = c(allPoolPatterns, list(isoPattern))
    }
    # Name the patterns by the names of the originating pool names.
    # This is possible since for each originating pool there is only
    # one pattern possible
    names(allPoolPatterns) = object@originatingPoolNames
    return(allPoolPatterns)
  })
}
