# Supplementary material for: Computational estimation of tricarboxylic acid cycle fluxes using noisy NMR data from cardiac biopsies
Source: BMC Syst Biol. 2013 Aug 21;7:82. doi: 10.1186/1752-0509-7-82 (PMC3765389; doi:10.1186/1752-0509-7-82)
Supplement: Additional file 2 — Code and data. In this supplemental file we provide all R code and part of the experimental data used to produce the results of this study. The zip file contains a file README.txt which describes all code and data. [file 1752-0509-7-82-S2.zip › additional_file2_code_and_data/FluxEs_3.3/Simulation.R]

#----------------------------------------------------------------------------------#
# CLASS
#----------------------------------------------------------------------------------#

# Class Model specifies the dynamic model of a carbon transition network
initClassSimulation = function()
{
  setClass("Simulation",
           representation(# The pools that can be measured
                          pools = "list",
                          # The different models
                          models = "list",
                          # A flag that indicates if the NMR multiplets should be used
                          useNMRMultiplets = "logical",
                          # A flag that indicates if the MS multiplets should be used
                          useMSMultiplets = "logical",
                          # A flag that indicates if a previous calibration
                          # should be done
                          calibrationFlag = "logical",
                          # A flag that indicates if a simulation was performed
                          # or rejected due to initial start values
                          simulationPerformed = "logical"))
}

#----------------------------------------------------------------------------------#
# GENERICS
#----------------------------------------------------------------------------------#

initGenericsSimulation = function()
{
  setGeneric("Simulation.simulate",
  	function(object, optParameters, useBounds, lower, upper) standardGeneric("Simulation.simulate"))
}

#----------------------------------------------------------------------------------#
# METHODS
#----------------------------------------------------------------------------------#

initMethodsSimulation = function()
{
  # A method to construnct the model from the network
  setMethod("Simulation.simulate", "Simulation", function(object, optParameters, useBounds, lower, upper)
  {
    ## A variable to indicate if a simulation with the given optParameters
    # should be performed
    doSimulation = TRUE

    # If user specified bounds should be used
    if(useBounds)
    {
      # Perform an error check on the number of specified bounds
      if(length(lower) != length(upper))
      {
        se = simpleError("In method 'Simulation.simulate()' the length of the arguments 'lower' and 'upper' is not equal.")
        stop(se)
      }

      # Perform an error check on the number of specified bounds
      if(length(lower) != length(optParameters))
      {
        se = simpleError("In method 'Simulation.simulate()' the length of the arguments 'lower' and 'upper' is not equal to the length of the argument 'optParameters'.")
        stop(se)
      }

      # Consider all lower and upper bounds and check whether the optParameters fit
      # in between or not
      for(i in 1:length(optParameters))
      {
        # Get the ith parameter value
        ithValue = optParameters[[i]]
        # Check if the value is in between the borders
        if((ithValue < lower[[i]])  || (ithValue > upper[[i]]))
        {
          # If a value is not within the specified borders 
          # set the flag the no simulation should be performed
          doSimulation = FALSE
          break
        }
      }
    }
    ########################################################################################

    # If a simulation should be performed
    if(doSimulation)
    {
      # Specify an internal function to solve the odes. The function is internal
      # since the currentModel has to be known
      solveOdes = function(t, startValues, parameters)
      {
        # A vector to store the derivations
        d.dt = c()
        # Consider all ode strings of the current model
        for(i in 1:length(currentModel@odes))
        {
          # Evalutate the ode strings to expressions
          d.dt = c(d.dt, eval(currentModel@EXPodes[[i]]))
        }
        # Return the listed ode expressions
        return(list(d.dt))
      }
	
      # Specify an internal function that computes the NMR Multiplets and changes
      # the object interanlly
      computeNMRMultiplets = function()
      {
        # Consider all pools that are available for a peak calculation
        for(j in 1:length(object@pools))
        {
          # Get the jth pool from the current model since here were all
          # all necessary simulation data stored
          jthPool = currentModel@network@pools[[object@pools[[j]]@parameterName]]

          # Check if there are NMR multiplets available otherwise go on in the loop
          if(length(jthPool@nmrMultiplets) == 0) next
          else
          {
            # Consider all multiplets of the particular pool
            for(k in 1:length(jthPool@nmrMultiplets))
            {
              # Get the kth multiplet
              kthMultiplet = jthPool@nmrMultiplets[[k]]

              # Calculate the multiplet size
              kthMultiplet = NMRMultiplet.calculateMultiplet(kthMultiplet, jthPool)

              # Reset the kth multiplet in the jth pool
              jthPool@nmrMultiplets[[k]] = kthMultiplet
            }

            # Reset the jth pool in the objects pool list and the current model
            currentModel@network@pools[[object@pools[[j]]@parameterName]] <<- jthPool
  
            object@pools[[j]] <<- jthPool
 
          }
        }
      }

      # Specify an internal function that computes the MS Multiplets and changes
      # the object interanlly
      computeMSMultiplets = function()
      {
        # Consider all pools that are available for a peak calculation
        for(j in 1:length(object@pools))
        {
          # Get the jth pool from the current model since here were all
          # all necessary simulation data stored
          jthPool = currentModel@network@pools[[object@pools[[j]]@parameterName]]

          # Check if there are MS multiplets available otherwise go on in the loop
          if(length(jthPool@msMultiplets) == 0) next
          else
          {
            # Consider all multiplets of the particular pool
            for(k in 1:length(jthPool@msMultiplets))
            {
              # Get the kth multiplet
              kthMultiplet = jthPool@msMultiplets[[k]]

              # Calculate the multiplet size
              kthMultiplet = MSMultiplet.calculateMultiplet(kthMultiplet, jthPool)

              # Reset the kth multiplet in the jth pool
              jthPool@msMultiplets[[k]] = kthMultiplet
            }
		  }

          # Reset the jth pool in the objects pool list and the currentModel
          currentModel@network@pools[[object@pools[[j]]@parameterName]] <<- jthPool
          object@pools[[j]] <<- jthPool
        }
      }

      #--------------------------------------------------------------------------------------

      # Variables to store the data of the whole simulation and the current model
      wholeSimData = c(); currentModel = new("Model")
      # Start with model number one
      startModel = 1
      
      # Run over all models and perform the particular simulations
      for(i in startModel:length(object@models))
      {
        # If the last model is reached
        if(i == length(object@models))
        {
          # 4) DO THE SIMULATION OF THE LAST MODEL

          # Get the last model
          currentModel = object@models[[i]]
          
		  # Set the parameters in sim
	  	  for(j in 1:length(optParameters)){
	  	    jthParaName = names(optParameters)[[j]]
	  	    currentModel@parameters[[jthParaName]] = optParameters[[j]]
	  	  }

		  currentModel@network@pools[[object@pools[[1]]@parameterName]] = object@pools[[1]]

          # Perform the simulation
          ##currentModel@simulationData = lsodes(currentModel@startValues, currentModel@times, solveOdes, currentModel@parameters, verbose = FALSE)
          out <- lsodes(currentModel@startValues, currentModel@times, "derivsc",parms = currentModel@parameters, dllname=currentModel@DLL[[1]][["name"]], nout=0)
          currentModel@simulationData = matrix(out, ncol=dim(out)[[2]])
          ## Set the simulated isotopomer fractions with the last row of the simulated data
          currentModel = Model.setSimulatedFractions(currentModel)

          #-----------------------------------------------------

          # 5) FINAL MULTIPLET CALCULATION AND DATA STORAGE
          if(object@useNMRMultiplets) computeNMRMultiplets()
          if(object@useMSMultiplets) computeMSMultiplets()
		  
          # Concatenate the current simulation data with the whole simulation data
          wholeSimData = rbind(wholeSimData, currentModel@simulationData)

          # The updating of the last model in the attribute of
          # the simulation will be done outside the loop, hence
          # one can leave the loop now
          break
        } # END: if(i == length(object@models))
        #-----------------------------------------------------

        # 1) DO THE SIMULATION OF THE CURRENT MODEL

        # Get the ith model
        currentModel = object@models[[i]]
		  # Set the parameters in sim
	  	  for(j in 1:length(optParameters)){
	  	    jthParaName = names(optParameters)[[j]]
	  	    currentModel@parameters[[jthParaName]] = optParameters[[j]]
	  	  }
		currentModel@network@pools[[object@pools[[1]]@parameterName]] = object@pools[[1]]

        # Perform the simulation
        #currentModel@simulationData = lsodes(currentModel@startValues, currentModel@times, solveOdes, currentModel@parameters, verbose = FALSE)
         out <- lsodes(currentModel@startValues, currentModel@times, "derivsc",parms = currentModel@parameters, dllname=currentModel@DLL[[1]][["name"]], nout=0)
        currentModel@simulationData = matrix(out, ncol=dim(out)[[2]])
		# Set the simulated isotopomer fractions with the last row of the simulated data
        currentModel = Model.setSimulatedFractions(currentModel)

        #-----------------------------------------------------

        # 2) PREPARE THE NEXT MODEL WITH THE SIMULATED VALUES OF THE PREVIOUS MODEL

        # Get the next model
        nextModel = object@models[[i+1]]

        # Set the start values of the next model. The new start values
        # are found as last entry in the simulation data of the current model. 
        # As the first entry is the time, this has to be deleted.
        nextStartValues = currentModel@simulationData[dim(currentModel@simulationData)[[1]],]
        nextStartValues = nextStartValues[-1]
        nextModel@startValues = nextStartValues
      
        # Exchange the model in the model list
        object@models[[i+1]] = nextModel

        #-----------------------------------------------------

        # 3) STORE THE OVERALL SIMULATED DATA

        # Get the simulation data from the current model
        nextSimData = currentModel@simulationData

        # Remove the last row
        nextSimData = nextSimData[-dim(nextSimData)[[1]],]

        # Concatenate the data with the whole simulation data
        wholeSimData = rbind(wholeSimData, nextSimData)
      
        # Reset the current model in the model vector of the simulation
        object@models[[i]] = currentModel
      } # END: for(i in startModel:length(object@models))

      # Set the whole simulation Data to the last model
      # for the later plotting possibility
      currentModel@simulationData = wholeSimData

      # Since current model is equal to the last model
      # set it at the last position of the simulations
      # model vector
      object@models[[length(object@models)]] = currentModel
      
      # Set the rejection flag
      object@simulationPerformed = TRUE

      # Return the simulation
      return(object)
    } # END: if(doSimulation)
    # Else the simulation should not be performed with this optimization values
    else
    {
      # Set the rejection flag
      object@simulationPerformed = FALSE

      # Return the simulation
      return(object)
    }
  })
}
