# Supplementary material for: Computational estimation of tricarboxylic acid cycle fluxes using noisy NMR data from cardiac biopsies
Source: BMC Syst Biol. 2013 Aug 21;7:82. doi: 10.1186/1752-0509-7-82 (PMC3765389; doi:10.1186/1752-0509-7-82)
Supplement: Additional file 2 — Code and data. In this supplemental file we provide all R code and part of the experimental data used to produce the results of this study. The zip file contains a file README.txt which describes all code and data. [file 1752-0509-7-82-S2.zip › additional_file2_code_and_data/FluxEs_3.3/Parser.R]

######################################################################
# A function to extract all tokens of string seperated by empty space
# If no tokens are found 'character(0)' is returned
######################################################################
getToken = function(string){
	# Remove the empty space from the string
	token = (strsplit(string, "[[:space:]]"))[[1]]
	# Remove empty strings if present
	if(length(which(token == "")) != 0){
		token = token[-which(token == "")]
	}
	# Return token
	return(token)
}


######################################################################
# A function to parse a flux
######################################################################
parseFlux = function(fluxLines, allFluxesCounter){
	# Variables to store the information for the flux
	fluxName = character()
	fluxSize = numeric()
	
	#Consider all lines
	for(i in 1:length(fluxLines)){
		# Get the tokens of the ith line
		token = fluxLines[[i]]
		
		# Ignore empty lines
		if(length(token) == 0)
			next

		# Check if the number of tokens are not correct
    	if(length(token) != 2){
			stop("Parsing flux '", allFluxesCounter, "' failed!\n",
				 "Line '", i, "' has more or less than two entries.", call. = FALSE)
		}
		# Else parse the particular line
		else{
            # Check for the flux name
			if(toupper(token[[1]]) == "@FLUX")
				fluxName = toupper(token[[2]])
			# Check for the flux size
			else if(toupper(token[[1]]) == "SIZE" && !is.na(suppressWarnings(as.numeric(token[[2]]))))
				fluxSize = suppressWarnings(as.numeric(token[[2]]))
			else if(toupper(token[[1]]) == "SIZE" && is.na(suppressWarnings(as.numeric(token[[2]]))))
            	stop("Parsing flux '", fluxName, "' failed!\n",
				"The argument for 'SIZE' is not a number.", call. = FALSE)
			else
            	stop("Parsing flux '", fluxName, "' failed!\n",
				"Undefined error.", call. = FALSE)
        }
    }

	return(new("Flux", parameterName = fluxName, parameterSize = fluxSize))
}


######################################################################
# A function to parse a parameter
######################################################################
parseParameter = function(parameterLines, allParametersCounter){
	# Variables to store the information for the flux
	parameterName = character()
	parameterSize = numeric()
	
	#Consider all lines
	for(i in 1:length(parameterLines)){
		# Get the tokens of the ith line
		token = parameterLines[[i]]
		
		# Ignore empty lines
		if(length(token) == 0)
			next

		# Check if the number of tokens are not correct
    	if(length(token) != 2){
			stop("Parsing parameter '", allParametersCounter, "' failed!\n",
				 "Line '", i, "' has more or less than two entries.", call. = FALSE)
		}
		# Else parse the particular line
		else{
            # Check for the flux name
			if(toupper(token[[1]]) == "@PARAMETER")
				parameterName = toupper(token[[2]])
			# Check for the flux size
			else if(toupper(token[[1]]) == "SIZE" && !is.na(suppressWarnings(as.numeric(token[[2]]))))
				parameterSize = suppressWarnings(as.numeric(token[[2]]))
			else if(toupper(token[[1]]) == "SIZE" && is.na(suppressWarnings(as.numeric(token[[2]]))))
            	stop("Parsing parameter '", parameterName, "' failed!\n",
				"The argument for 'SIZE' is not a number.", call. = FALSE)
			else
            	stop("Parsing parameter '", parameterName, "' failed!\n",
				"Undefined error.", call. = FALSE)
        }
    }

	return(new("Parameter", parameterName = parameterName, parameterSize = parameterSize))
}


######################################################################
# A function to parse a pool
######################################################################
parsePool = function(poolLines, allPoolsCounter){
	# Variables to store the information for the pool
	poolName = character()
	outfluxes = character()
	influxes = character()
	type = character()
	atoms = numeric()
	concentration = numeric()
	inputType = character()
	parameter = new("Parameter")

	# Consider all lines
  	for(i in 1:length(poolLines)){
    	# Get the tokens of the ith line
    	token = poolLines[[i]]
    	
		# Ignore empty lines
		if(length(token) == 0)
			next

		# Check if the number of tokens are not correct
    	if(length(token) != 2)
			stop("Parsing pool '", allPoolsCounter, "' failed!\n",
				 "Line '", i, "' has more or less than two entries.", call. = FALSE)

		# Else parse the paticular line
		else{
            # Check for the pool name
			if(toupper(token[[1]]) == "@POOL")
				poolName = toupper(token[[2]])
			
			# Check for the outfluxes
			else if(toupper(token[[1]]) == "OUTFLUX")
            	outfluxes = c(outfluxes, toupper(token[[2]]))

			# Check for the influxes
			else if(toupper(token[[1]]) == "INFLUX")
            	influxes = c(influxes, toupper(token[[2]]))

			# Check for the pool type
			else if(toupper(token[[1]]) == "TYPE"){
                if(toupper(token[[2]]) == "NORMAL")
                	type = "normal"
				else if(toupper(token[[2]]) == "VIRTUAL")
					type = "virtual"
				else if(toupper(token[[2]]) == "INPUT")
					type = "input"
				else
                	stop("Parsing pool '", poolName, "' failed!\n",
					"The specified type '", token[[2]], "' is not known.", call. = FALSE)
			}
			
			# Check for the number of atoms
			else if(toupper(token[[1]]) == "ATOMS" && !is.na(suppressWarnings(as.numeric(token[[2]]))))
				atoms = suppressWarnings(as.numeric(token[[2]]))
			else if(toupper(token[[1]]) == "ATOMS" && is.na(suppressWarnings(as.numeric(token[[2]]))))
			    stop("Parsing pool '", poolName, "' failed!\n",
				"The argument for the atoms is not a number.", call. = FALSE)

			# Check for the concentration
			else if(toupper(token[[1]]) == "CONCENTRATION" && !is.na(suppressWarnings(as.numeric(token[[2]]))))
				concentration = as.numeric(token[[2]])
			else if(toupper(token[[1]]) == "CONCENTRATION" && is.na(suppressWarnings(as.numeric(token[[2]]))))
			    stop("Parsing pool '", poolName, "' failed!\n",
				"The argument for the concentration is not a number.", call. = FALSE)

			# Check what input type is present
			else if(toupper(token[[1]]) == "INPUT"){
				if(toupper(token[[2]]) == "CONSTANT")
					inputType = "constant"
				else if(toupper(token[[2]]) == "EXPONENTIAL")
					inputType = "exponential"
				else
                    stop("Parsing pool '", poolName, "' failed!\n",
					"The specified input type '", token[[2]], "' is not known.", call. = FALSE)
			}

			# Check if a time constant is present and shoul NOT be optimized
			else if(toupper(token[[1]]) == "TIMECONSTANT" && !is.na(suppressWarnings(as.numeric(token[[2]]))))
                # If just a numeric value is given that means it will
                # be regarded as constant and not optimized
				parameter@parameterSize = suppressWarnings(as.numeric(token[[2]]))
            # Check if a time constant is present and shoul be optimized
			else if(toupper(token[[1]]) == "TIMECONSTANT" && is.na(suppressWarnings(as.numeric(token[[2]]))))
                # If a parameter name is given the time constant
                # will be optimized
				parameter@parameterName = toupper(token[[2]])
			else
            	stop("Parsing pool '", poolName, "' failed!\n",
				"Argument '", token[[1]], "' not known.", call. = FALSE)
		}
	}

	# Check if all necessary parameters were present for a normal pool
	if(type == "normal"){
		# Check for concentration
		if(length(concentration) == 0)
			stop("Parsing pool '", poolName, "' failed! Argument 'CONCENTRATION' is missing!", call. = FALSE)
    	# Check for atoms
		if(length(atoms) == 0)
      		stop("Parsing pool '", poolName, "' failed! Argument 'ATOMS' is missing!", call. = FALSE)
		# If not stopped generate the pool and return it
		return(new("Pool", parameterName = poolName, nofCarbons = atoms, targetFluxes = outfluxes, parameterSize = concentration))
	}

	# Check if all necessary parameters were present for a virtual pool
	if(type == "virtual"){
    	# Check for concentration
		if(length(concentration) > 0)
			warning("Argument 'CONCENTRATION' is not necessary in virtual pool '",
					poolName, "' and will not be considered.", call. = FALSE)
		# Check for atoms
		if(length(atoms) == 0)
        	stop("Parsing pool '", poolName, "' failed! Argument 'ATOMS' is missing!", call. = FALSE)
    	# If not stopped generate the pool and return it
		return(new("VirtualPool", parameterName = poolName, parameterSize = 0, nofCarbons = atoms, targetFluxes = outfluxes))
	}

	# Check if all necessary parameters were present for constant input pool
	if(type == "input" && inputType == "constant"){
		# Check for concentration
		if(length(concentration) > 0)
			warning("Argument 'CONCENTRATION' is not necessary in constant input pool '",
					poolName, "' and will not be considered.", call. = FALSE)
		# Check for time constant
		if(length(parameter@parameterName) > 0 || length(parameter@parameterSize) > 0)
			warning("Argument 'TIMECONSTANT' is not necessary in constant input pool '",
					poolName, "' and will not be considered.", call. = FALSE)
	    # Check for atoms
		if(length(atoms) == 0)
            stop("Parsing pool '", poolName, "' failed! Argument 'ATOMS' is missing!", call. = FALSE)
        
		# If not stopped generate the pool and return it
        return(new("InputPool", parameterName = poolName, parameterSize = 0, nofCarbons = atoms, targetFluxes = outfluxes, inputType = inputType))
	}

	# Check if all necessary parameters were present for constant input pool
	if(type == "input" && inputType == "exponential"){
		# Check for concentration
		if(length(concentration) > 0)
			warning("Argument 'CONCENTRATION' is not necessary in exponential input pool '",
					poolName, "' and will not be considered.", call. = FALSE)
		# Check for time constant
		if(length(parameter@parameterName) == 0 && length(parameter@parameterSize) == 0)
			stop("Parsing pool '", poolName, "' failed! Argument 'TIMECONSTANT' is missing!", call. = FALSE)
	    # Check for atoms
		if(length(atoms) == 0)
            stop("Parsing pool '", poolName, "' failed! Argument 'ATOMS' is missing!", call. = FALSE)
		# If not stopped generate the pool and return it
        return(new("InputPool", parameterName = poolName, parameterSize = 0, nofCarbons = atoms, targetFluxes = outfluxes, inputType = inputType, parameter = parameter))
	}
}


######################################################################
# A function to parse a transition
######################################################################
parseTransition = function(transitionLines, allTransitionsCounter){
	# Variables to store the information for the pool
	receivingPoolName = character()
	fluxName = character()
	restriction = new("Parameter")
	restrictionFlag = FALSE
	inverse = logical()
	transitions = list()
	transitionCounter = 1
	originatingPoolNames = character()

	# Consider the lines of a particular transition
	for(i in 1:length(transitionLines)){
		# Get the tokens of the ith line
    	token = transitionLines[[i]]
    	
    	# Ignore empty lines
		if(length(token) == 0)
			next

		# Check if the number of tokens are not correct
    	if(length(token) != 2)
			stop("Parsing transition '", allTransitionsCounter, "' failed!\n",
				 "Line '", i, "' has more or less than two entries.", call. = FALSE)

		# Else parse the paticular line
		else{
			# Check for the receiving pool name
			if(toupper(token[[1]]) == "@TRANSITION")
				receivingPoolName = toupper(token[[2]])

			# Check for the flux that is part of the transition
			else if(toupper(token[[1]]) == "FLUX")
            	fluxName = toupper(token[[2]])

			# Check for restrictions of the transition
			else if(toupper(token[[1]]) == "RESTRICTION" && !is.na(suppressWarnings(as.numeric(token[[2]])))){
                # If just a numeric value is given that means it will
                # be regarded as constant and not optimized
				restriction@parameterName = paste("Non-Optimized-Transition-Restriction-", allTransitionsCounter, sep = "")
				restriction@parameterSize = suppressWarnings(as.numeric(token[[2]]))
				restrictionFlag = TRUE
			}
            else if(toupper(token[[1]]) == "RESTRICTION" && is.na(suppressWarnings(as.numeric(token[[2]])))){
            	# If a parameter name is given that means it will
                # be regarded as constant and not optimized
				restriction@parameterName = toupper(token[[2]])
				restrictionFlag = TRUE
			}
			
			# Check if the restriction should be reversed
			else if(toupper(token[[1]]) == "COMPLEMENT"){
				if(toupper(token[[2]]) == "YES")
					inverse = TRUE
				else if(toupper(token[[2]]) == "NO")
					inverse = logical()
				else
                    stop("Parsing transition '", allTransitionsCounter, "' failed!\n",
						 "The argument for the 'INVERSE' is neither NO or YES.", call. = FALSE)
			}
			
			# Check for the specification of the transition
			else if(toupper(token[[1]]) != "@TRANSITION" &&
					toupper(token[[1]]) != "RESTRICTION" &&
					toupper(token[[1]]) != "COMPLEMENT" &&
					!is.na(suppressWarnings(as.numeric(token[[2]])))){
				# Set the transition
				transitions[[transitionCounter]] = list(toupper(token[[1]]), suppressWarnings(as.numeric(token[[2]])))
                originatingPoolNames = c(originatingPoolNames, toupper(token[[1]]))
				transitionCounter = transitionCounter + 1
			}
			
			# Else give an error message
			else
                stop("Parsing transition '", allTransitionsCounter, "' failed!\n",
					"Argument '", token[[1]], "' is not known.", call. = FALSE)
		}
	}

	# Check if the inverse was selected but now parameter given
	if(length(inverse) > 0 && !restrictionFlag)
		warning("Argument 'COMPLEMENT' was set to 'YES' although no 'RESTRICTION' was given.\n",
				"'INVERSE' will be ignored.", call. = FALSE)

	# Check if a flux was specified
	if(length(fluxName) == 0)
		stop("Parsing transition '", allTransitionsCounter, "' failed!\n",
			 "No 'FLUX' was specified", call. = FALSE)

	# Generate the transition
	transition = new("Transition",
					 receivingPoolName = receivingPoolName,
				     originatingPoolNames = unique(originatingPoolNames),
					 fluxName = fluxName,
					 restriction = restriction,
				     inverse = inverse,
					 trans = transitions)

	# Return the transition
	return(transition)
}


######################################################################
# The main function to parse the entire model
######################################################################
parseModel = function(modelFile){
	# All lines of the file
  	allLines = readLines(modelFile, warn = FALSE)
	
	# Variables to store the transitions, pools and fluxes
	allTransitions = list()
	allTransitionsCounter = 0
	allParameters = list()
	allParametersCounter = 0
	allPools = list()
	allPoolsCounter = 0
	allFluxes = list()
	allFluxesCounter = 0
	allMultiplets = list()
	allMultipletsCounter = 0

  	
	# A counter to count the lines
  	counter = 1
	
	# Flag for end of file
  	EOF = FALSE

  	
	# While not all lines are processe
  	while(counter < length(allLines)){
    	# Get the tokens of the first line
    	currentTokens = getToken(allLines[[counter]])

    	# While there are empty lines get new lines
    	while(length(currentTokens) == 0){
      		counter = counter + 1
      		if(counter <= length(allLines))
				currentTokens = getToken(allLines[[counter]])

      		else{
        		EOF = TRUE
        		break
      		}
    	}

    	# If the end of file is reached end the loop
    	if(EOF)
			break

    	# One reaches an entry
    	if(toupper(currentTokens[[1]]) == "@TRANSITION"){
			# Increase the number of all transitions
			allTransitionsCounter = allTransitionsCounter + 1
			
			# Variables to store the flux lines and a counter to count them
			transitionLines = list()
    		transitionLineCounter = 1
            
			# Set the first line and increase both counters
			transitionLines[[transitionLineCounter]] = currentTokens
            counter = counter + 1
			transitionLineCounter = transitionLineCounter + 1
            
			# Get the new line and start the loop
			currentTokens = getToken(allLines[[counter]])


			# Read the lines until an 'END"' was found
    		while(length(currentTokens) == 0 || toupper(currentTokens[[1]]) != "END"){
				# Check if the keyword 'END' was missing
				if((length(currentTokens) > 0) &&
				  (toupper(currentTokens[[1]]) == "@POOL" ||
                   toupper(currentTokens[[1]]) == "@FLUX" ||
				   toupper(currentTokens[[1]]) == "@TRANSITION" ||
				   toupper(currentTokens[[1]]) == "@MULTIPLET" ||
				   toupper(currentTokens[[1]]) == "@PARAMETER"))
				   	stop("Missing 'END' in transition specification '", allTransitionsCounter, "'.", call. = FALSE)

				# Store the actual line
				transitionLines[[transitionLineCounter]] = currentTokens
				# Increase the counters
				counter = counter + 1

				# Check if the keyword 'END' was missing
				if(counter > length(allLines))
					stop("Missing 'END' in transition specification '", allTransitionsCounter, "'.", call. = FALSE)

				# Increase the counter
				transitionLineCounter = transitionLineCounter + 1
                # Get the new line
				currentTokens = getToken(allLines[[counter]])
			}
			
			# Parse the actual transition and store it
			allTransitions = c(allTransitions, parseTransition(transitionLines, allTransitionsCounter))
		}
		else if(toupper(currentTokens[[1]]) == "@PARAMETER"){
			# Increase the number of all parameters
			allParametersCounter = allParametersCounter + 1
			
			# Variables to store the flux lines and a counter to count them
			parameterLines = list()
    		parameterLineCounter = 1
            
			# Set the first line and increase both counters
			parameterLines[[parameterLineCounter]] = currentTokens
            counter = counter + 1
			parameterLineCounter = parameterLineCounter + 1
            
			# Get the new line and start the loop
			currentTokens = getToken(allLines[[counter]])

			# Read the lines until an 'END"' was found
    		while(length(currentTokens) == 0 || toupper(currentTokens[[1]]) != "END"){
				# Check if the keyword 'END' was missing
				if((length(currentTokens) > 0) &&
				  (toupper(currentTokens[[1]]) == "@POOL" ||
                   toupper(currentTokens[[1]]) == "@FLUX" ||
				   toupper(currentTokens[[1]]) == "@TRANSITION" ||
				   toupper(currentTokens[[1]]) == "@MULTIPLET" ||
				   toupper(currentTokens[[1]]) == "@PARAMETER"))
				   	stop("Missing 'END' in parameter specification '", allParametersCounter, "'.", call. = FALSE)

				# Store the actual line
				parameterLines[[parameterLineCounter]] = currentTokens
				# Increase the counters
				counter = counter + 1
				
				# Check if the keyword 'END' was missing
				if(counter > length(allLines))
					stop("Missing 'END' in parameter specification '", allParametersCounter, "'.", call. = FALSE)
				
				# Increase the counter
				parameterLineCounter = parameterLineCounter + 1
                # Get the new line
				currentTokens = getToken(allLines[[counter]])
			}

			# Parse the actual pool and store it
			allParameters = c(allParameters, parseParameter(parameterLines, allParametersCounter))
		}
		else if(toupper(currentTokens[[1]]) == "@POOL"){
			# Increase the number of all pools
			allPoolsCounter = allPoolsCounter + 1
			
			# Variables to store the flux lines and a counter to count them
			poolLines = list()
    		poolLineCounter = 1
            
			# Set the first line and increase both counters
			poolLines[[poolLineCounter]] = currentTokens
            counter = counter + 1
			poolLineCounter = poolLineCounter + 1
            
			# Get the new line and start the loop
			currentTokens = getToken(allLines[[counter]])

			# Read the lines until an 'END"' was found
    		while(length(currentTokens) == 0 || toupper(currentTokens[[1]]) != "END"){
				# Check if the keyword 'END' was missing
				if((length(currentTokens) > 0) &&
				  (toupper(currentTokens[[1]]) == "@POOL" ||
                   toupper(currentTokens[[1]]) == "@FLUX" ||
				   toupper(currentTokens[[1]]) == "@TRANSITION" ||
				   toupper(currentTokens[[1]]) == "@MULTIPLET" ||
				   toupper(currentTokens[[1]]) == "@PARAMETER"))
				   	stop("Missing 'END' in pool specification '", allPoolsCounter, "'.", call. = FALSE)

				# Store the actual line
				poolLines[[poolLineCounter]] = currentTokens
				# Increase the counters
				counter = counter + 1
				
				# Check if the keyword 'END' was missing
				if(counter > length(allLines))
					stop("Missing 'END' in pool specification '", allPoolsCounter, "'.", call. = FALSE)
				
				# Increas the counter
				poolLineCounter = poolLineCounter + 1
                # Get the new line
				currentTokens = getToken(allLines[[counter]])
			}

			# Parse the actual pool and store it
			allPools = c(allPools, parsePool(poolLines, allPoolsCounter))
		}
		else if(toupper(currentTokens[[1]]) == "@FLUX"){
    		# Increase the number of all fluxes
			allFluxesCounter = allFluxesCounter + 1
			
			# Variables to store the flux lines and a counter to count them
			fluxLines = list()
    		fluxLineCounter = 1
            
			# Set the first line and increase both counters
			fluxLines[[fluxLineCounter]] = currentTokens
            counter = counter + 1
			fluxLineCounter = fluxLineCounter + 1
            
			# Get the new line and start the loop
			currentTokens = getToken(allLines[[counter]])

			# Read the lines until an 'END"' was found and ignore empty lines
    		while(length(currentTokens) == 0 || toupper(currentTokens[[1]]) != "END"){
				# Check if the keyword 'END' was missing
				if((length(currentTokens) > 0) &&
				  (toupper(currentTokens[[1]]) == "@POOL" ||
                   toupper(currentTokens[[1]]) == "@FLUX" ||
				   toupper(currentTokens[[1]]) == "@TRANSITION" ||
				   toupper(currentTokens[[1]]) == "@MULTIPLET" ||
				   toupper(currentTokens[[1]]) == "@PARAMETER"))
				   	stop("Missing 'END' in flux specification '", allFluxesCounter, "'.", call. = FALSE)
				
				# Store the actual line
				fluxLines[[fluxLineCounter]] = currentTokens
				# Increase the counters
				counter = counter + 1
				
				# Check if the keyword 'END' was missing
				if(counter > length(allLines))
					stop("Missing 'END' in flux specification '", allFluxesCounter, "'.", call. = FALSE)
				
				# Increase the counter
				fluxLineCounter = fluxLineCounter + 1
                # Get the new line
				currentTokens = getToken(allLines[[counter]])
			}

			# Parse the actual pool and store it
			allFluxes = c(allFluxes, parseFlux(fluxLines, allFluxesCounter))
		}
		
		else if(toupper(currentTokens[[1]]) == "@MULTIPLET"){
    		# Increase the number of all multiplets
			allMultipletsCounter = allMultipletsCounter + 1
			
			# Variables to store the multiplets lines and a counter to count them
			multipletLines = list()
    		multipletLineCounter = 1
            
			# Set the first line and increase both counters
			multipletLines[[multipletLineCounter]] = currentTokens
            counter = counter + 1
			multipletLineCounter = multipletLineCounter + 1
            
			# Get the new line and start the loop
			currentTokens = getToken(allLines[[counter]])

			# Read the lines until an 'END"' was found and ignore empty lines
    		while(length(currentTokens) == 0 || toupper(currentTokens[[1]]) != "END"){
				# Check if the keyword 'END' was missing
				if((length(currentTokens) > 0) &&
				  (toupper(currentTokens[[1]]) == "@POOL" ||
                   toupper(currentTokens[[1]]) == "@FLUX" ||
				   toupper(currentTokens[[1]]) == "@TRANSITION" ||
				   toupper(currentTokens[[1]]) == "@MULTIPLET" ||
				   toupper(currentTokens[[1]]) == "@PARAMETER"))
				   	stop("Missing 'END' in flux specification '", allMultipletsCounter, "'.", call. = FALSE)
				
				# Store the actual line
				multipletLines[[multipletLineCounter]] = currentTokens
				# Increase the counters
				counter = counter + 1
				
				# Check if the keyword 'END' was missing
				if(counter > length(allLines))
					stop("Missing 'END' in multiplet specification '", allMultipletsCounter, "'.", call. = FALSE)
				
				# Increase the counter
				multipletLineCounter = multipletLineCounter + 1
                # Get the new line
				currentTokens = getToken(allLines[[counter]])
			}

			# Parse the actual pool and store it
			allMultiplets = c(allMultiplets, parseMultiplet(multipletLines, allMultipletsCounter))
		}

		# Increase the counter
		counter = counter + 1
	}
	return(list(allPools, allTransitions, allFluxes, allParameters, allMultiplets))
}
######################################################################
# Function to check the unique names of pools, fluxes and parameters
######################################################################
checkUniqueness = function(arg){
	# Check for multiple entries
	if(length(unique(arg)) != length(arg))
		return(FALSE)
	else
		return(TRUE)
}
######################################################################
# A function to set the parameters in the transitions
######################################################################
setParametersInTransitions = function(parameters, transitions){
	# Get the temporary transitions
	tmpTransitions = transitions

	# Consider all transitions
	for(i in 1:length(tmpTransitions)){
		ithTransition = tmpTransitions[[i]]
		# Check if the name of the restriction parameter is set since this
		# is only the case if the restriction parameter is given. Otherwise
		# an empty parameter object was given that has no parameter name
		if(length(ithTransition@restriction@parameterName) > 0){
			# If so check if the parameter is present in the specified parameters
			# otherwise it is a constant parameter that has not to be set anymore
			# since it numerical value was given already by the user
			if(!is.na(match(ithTransition@restriction@parameterName, names(parameters)))){
				# Get the parameter and set it in the transition
				ithTransition@restriction = parameters[[ithTransition@restriction@parameterName]]
                tmpTransitions[[i]] = ithTransition
            }
        }
    }
    # Return the transitions with the modified parameters
	return(tmpTransitions)
}
######################################################################
# Function to determine the transitions for the particular pools
######################################################################
setTransitionsToPools = function(pools, transitions){
	# Get the names of the pools the transitions go to
	transitionReceivingPoolNames = sapply(transitions, function(transition) return(transition@receivingPoolName))

	# Check if there is a transition that does not belong to any pool
	for(transitionName in transitionReceivingPoolNames)
		if(is.na(match(transitionName, names(pools))))
			stop("Pool ", transitionName, " is not known but specified in a transition.", call. = FALSE)

	# A variable to store the changed pools
	tmpPools = list()
	# Consider all pools
	for(i in 1:length(pools)){
		ithPool = pools[[i]]
		# Check if the pool is an input pool which does not receive
		# any transitions by definition

		# Get the indices where the pool appears in the list of names since
		# these are the positions of the transitions that belong to the pool
		indices = which(ithPool@parameterName == transitionReceivingPoolNames)

		# Check if the pool is not an input pool and the list is empty
		if(!(class(ithPool) == "InputPool") && length(indices) == 0)
			stop("Pool ", ithPool@parameterName, " does not receive any transitions!", call. = FALSE)

		# Set the transitions of the pool
		ithPool@transitions = c(transitions[indices])
		tmpPools[[i]] = ithPool
	}

	# Return the pools
	return(tmpPools)
}
######################################################################
# A function to check the pool balances
######################################################################
checkPoolBalances = function(pools){
	# Consider all pools
	for(pool in pools){
		# Get the incoming and outgoing fluxes of the pool
		influxes = unique(sapply(pool@transitions, function(transition) return(transition@fluxName)))
		outfluxes = pool@targetFluxes

		# If the number of influxes and outfluxe is not equal and no input
		# pool is specified, the pool is not balanced
		if(length(setdiff(influxes, outfluxes)) > 0 && class(pool) != "InputPool")
			stop("Pool ", pool@parameterName, " is not balanced.", call. = FALSE)
	}
	
	# If all pools were balanced return true
	return(TRUE)
}
######################################################################
# A function to parse a multiplet
######################################################################
parseMultiplet = function(parameterLines, allParametersCounter){
	# The name of the multiplet
	multipletName = character()

	# The pool the multiplet belongs to
	pool = character()
	
	# The measured multiplet size
	measuredMultipletSize = 0

	# The isotopomers that are used
	isotopomers = numeric()
	
	# The restrictions that are used for the isotopomers
	restrictions = numeric()

	#Consider all lines
	for(i in 1:length(parameterLines)){
		# Get the tokens of the ith line
		token = parameterLines[[i]]
		
		# Ignore empty lines
		if(length(token) == 0)
			next

        # Check for the multiplet name
		if(toupper(token[[1]]) == "@MULTIPLET"){
  		    if(length(token) < 2){
                stop("The multiplet name is missing.", call. = FALSE)
		    }
		    else{
  			    multipletName = toupper(token[[2]])
	        }
        }

		# Check for the coresponding pool
		else if(toupper(token[[1]]) == "POOL"){
				if(length(token) < 2){
			 	    stop("Parsing multiplet '", multipletName, "' failed!\n",
			 		"The argument for pool name is missing.", call. = FALSE)
	 			}
				else{
                    pool = toupper(token[[2]])
                }
		}
		
		# Check for the measured multiplet size
		else if(toupper(token[[1]]) == "SIZE"){
				if(length(token) < 2){
			 	    cat("No measured value was given for the multiplet. It is considered to be zero/n", call. = FALSE)
	 			}
				else{
                    measuredMultipletSize = suppressWarnings(as.numeric(token[[2]]))
                }
		}
            
        # Check for the isotopomer fractions
        else if(toupper(token[[1]]) == "ISOTOPOMERS"){
		     if(length(token) < 2){
                 stop("Parsing multiplet '", multipletName, "' failed!\n",
		         "The isotopomers are missing.", call. = FALSE)
             }
             else{
                 for(i in 2:length(token)){
                     isotopomers = c(isotopomers, suppressWarnings(as.numeric(token[[i]])))
                 }
             }
        }
        
        # Check for the isotopomer restrictions
        else if(toupper(token[[1]]) == "FACTORS"){
		     if(length(token) < 2){
                 stop("Parsing multiplet '", multipletName, "' failed!\n",
		         "The restrictions are missing.", call. = FALSE)
             }
             else{
                 for(i in 2:length(token)){
                     restrictions = c(restrictions, suppressWarnings(as.numeric(token[[i]])))
                 }
             }
        }
    }

	# Return the multiplet
    return(new("NMRMultiplet", multipletName = multipletName, measuredMultipletSize = measuredMultipletSize,
                               restrictions = restrictions, usedIsotopomerFractions = isotopomers,
                               correspondingPoolName = pool))
}
