# Supplementary material for: Computational estimation of tricarboxylic acid cycle fluxes using noisy NMR data from cardiac biopsies
Source: BMC Syst Biol. 2013 Aug 21;7:82. doi: 10.1186/1752-0509-7-82 (PMC3765389; doi:10.1186/1752-0509-7-82)
Supplement: Additional file 2 — Code and data. In this supplemental file we provide all R code and part of the experimental data used to produce the results of this study. The zip file contains a file README.txt which describes all code and data. [file 1752-0509-7-82-S2.zip › additional_file2_code_and_data/FluxEs_3.3/CreateNoisyData.R]

multi = c(0.5471623,0.3269642,0.1032028,0.01997735,0.002540279,0.0001530555,0.6432727,0.2572086,0.08290813,0.01540269,0.00120788)

createNoisyData = function(multi){
for(i in 1:25){
  noisy_multi = multi + multi * rnorm(length(multi), sd = 0.1)

  string = "c("
  for(j in 1:(length(noisy_multi)-1)){
    string = paste(string, noisy_multi[[j]], ",")
  }
  string = paste(string, multi[[length(multi)]], ")")

  cat(paste("m", i, " = ", string, "\n", sep = ""))
}
}
