# Supplementary material for: Computational estimation of tricarboxylic acid cycle fluxes using noisy NMR data from cardiac biopsies
Source: BMC Syst Biol. 2013 Aug 21;7:82. doi: 10.1186/1752-0509-7-82 (PMC3765389; doi:10.1186/1752-0509-7-82)
Supplement: Additional file 2 — Code and data. In this supplemental file we provide all R code and part of the experimental data used to produce the results of this study. The zip file contains a file README.txt which describes all code and data. [file 1752-0509-7-82-S2.zip › additional_file2_code_and_data/FluxEs_3.3/Pool.R]

#----------------------------------------------------------------------------------#
# CLASS
#----------------------------------------------------------------------------------#

# Class 'Pool' specifies the particular metabolite pools
initClassPool = function()
{
  setClass(
    "Pool",
    representation(
      # The name of the pool that receives the atoms
      nofCarbons = "numeric",
      # The carbon transition instructions for the particular pool
      transitions = "list",
      # Fluxes leaving the pool
      targetFluxes = "character",
      # A binary matrix representing the different isotopomer
      isotopomers = "matrix",
      # A vector containing the initial fractions of the natural isotopomers
      isotopomerFractions = "numeric",
      # A vector containing the fractions after simulation
      simIsotopomerFractions = "numeric",
      # The number of COOH groups
      COOH = "numeric",
      # The NMR multiplets of the pool
      nmrMultiplets = "list",
      # SSQ between computed and measured NMR multiplets
      nmrSSQ = "numeric",
      # The MS multiplets of the pool
      msMultiplets = "list",
      # SSQ between computed and measured MS multiplets
      msSSQ = "numeric",
      # The total SSQ score
      totalSSQ = "numeric",
      
      # Chi^2 between computed and measured NMR multiplets
      nmrCHISQ = "numeric",
      msCHISQ = "numeric",
      totalCHISQ = "numeric"
	  ),
    contains = "Parameter",
    )
}

#----------------------------------------------------------------------------------#
# GENERICS
#----------------------------------------------------------------------------------#

initGenericsPool = function()
{
  setGeneric("Pool.setNatIsotopomers",
  	function(object) standardGeneric("Pool.setNatIsotopomers"))

  setGeneric("Pool.construct",
  	function(object, isotopomerFractions = numeric(), parameter = numeric()) standardGeneric("Pool.construct"))

  setGeneric("Pool.computeSSQ",
  	function(object) standardGeneric("Pool.computeSSQ"))
  	
  setGeneric("Pool.computeCHISQ",
  	function(object, nmrSDS, msSDS) standardGeneric("Pool.computeCHISQ"))

  setGeneric("Pool.computeMSMultiplets",
  	function(object) standardGeneric("Pool.computeMSMultiplets"))
}

#----------------------------------------------------------------------------------#
# METHODS
#----------------------------------------------------------------------------------#

initMethodsPool = function()
{
  # The method sets the natural isotopomer composition
  setMethod("Pool.setNatIsotopomers", "Pool", function(object)
  {
    # Consider all isotopomers (rows are indidacted by 1)
    object@isotopomerFractions = apply(object@isotopomers, 1,
      function(isotopomer)
      {
        # Calculate the probability of the isotopomer which is
        # equal to the initial isotopomer fraction
        return(calcIsoProb(isotopomer))
      })
    # Return the object
    return(object)
  })

  #----------------------------------------------------------------------------------#
  #----------------------------------------------------------------------------------#

  # The method sets the following attributes of the pool object:
  # isotopomers, isotopomerFractions
  setMethod("Pool.construct", "Pool", function(object, isotopomerFractions, parameter)
  {
     # Set the isotopomers by a binary matrix achieved by a
     # function specified below
     object@isotopomers = createBinaryMatrix(object@nofCarbons)

     # Check if the node is an input node
     if(class(object) == "InputPool")
     {
       # Check if it is a constant input
       if(object@inputType == "constant")
       {
         # Simply set the isotopomer fractions if given
         if(length(isotopomerFractions) > 0)
         {
           # The difference in isotopomer fractions and input isotopomers
           # is only important in the exponential input
           object@isotopomerFractions = isotopomerFractions
           object@inputIsotopomers = isotopomerFractions
         }
         # Else set with the natural enrichment
         else
         {
           object = Pool.setNatIsotopomers(object)
         }
       }
       
       # Check if it is a exponential input
       if(object@inputType == "exponential")
       {
         # Set the parameter and input isotopomer fraction
         object@parameter = parameter         
		 object@inputIsotopomers = isotopomerFractions
         
         # And set the natural isotopomer composition
         object = Pool.setNatIsotopomers(object)
       }
     }
     # Else set the natural isotopomer composition
     else
     {
       # Set the natural isotopomer composition
       object = Pool.setNatIsotopomers(object)
     }
     # Return the object
     return(object)
  })
  
  # The method computes the total SSQ score
  setMethod("Pool.computeSSQ", "Pool", function(object)
  {
    # Get the NMR multiplets
    nmrMultiplets = object@nmrMultiplets
    # If there are no NMR multiplets set a flag indicating this
    nmrMultipletsPresent = TRUE
    if(length(nmrMultiplets) == 0) nmrMultipletsPresent = FALSE

    # Get the MS multiplets
    msMultiplets = object@msMultiplets
    # If there are no MS multiplets set a flag indicating this
    msMultipletsPresent = TRUE
    if(length(msMultiplets) == 0) msMultipletsPresent = FALSE

    # Consider NMR multiplets if present
    object@nmrSSQ = 0
    if(nmrMultipletsPresent)
    {
      # Consider all multiplets
      for(i in 1:length(nmrMultiplets))
      {
        object@nmrSSQ = object@nmrSSQ + ((nmrMultiplets[[i]]@computedMultipletSize - nmrMultiplets[[i]]@measuredMultipletSize)^2)
      }
    }

    # Consider MS multiplets if present
    object@msSSQ = 0
    if(msMultipletsPresent)
    {
      # Consider all multiplets
      for(i in 1:length(msMultiplets))
      {
        object@msSSQ = object@msSSQ + ((msMultiplets[[i]]@computedMultipletSize - msMultiplets[[i]]@measuredMultipletSize)^2)
      }
    }

    # Set the total SSQ score and return the object
    object@totalSSQ = object@nmrSSQ + object@msSSQ

    return(object)
  })

  
  # The method computes the total SSQ score
  setMethod("Pool.computeCHISQ", "Pool", function(object, nmrSDS, msSDS)
  {
    # Get the NMR multiplets
    nmrMultiplets = object@nmrMultiplets
    # If there are no NMR multiplets set a flag indicating this
    nmrMultipletsPresent = TRUE
    if(length(nmrMultiplets) == 0) nmrMultipletsPresent = FALSE

    # Get the MS multiplets
    msMultiplets = object@msMultiplets
    # If there are no MS multiplets set a flag indicating this
    msMultipletsPresent = TRUE
    if(length(msMultiplets) == 0) msMultipletsPresent = FALSE

    # Consider NMR multiplets if present
    object@nmrCHISQ = 0
    if(nmrMultipletsPresent)
    {
      # Consider all multiplets
      for(i in 1:length(nmrMultiplets))
      {
        # Don't use the zero multiplets at all
        if(nmrMultiplets[[i]]@measuredMultipletSize != 0){
          object@nmrCHISQ = object@nmrCHISQ + (((nmrMultiplets[[i]]@computedMultipletSize - nmrMultiplets[[i]]@measuredMultipletSize)^2) / nmrSDS[[i]]^2)
        }
        ##}else{ ##Hannes respect zero multiplets as well!!
        ##  object@nmrCHISQ = object@nmrCHISQ + (((nmrMultiplets[[i]]@computedMultipletSize - nmrMultiplets[[i]]@measuredMultipletSize)^2))
        ##}
      }
    }

    # Consider MS multiplets if present
    object@msCHISQ = 0
    if(msMultipletsPresent)
    {
      # Consider all multiplets
      for(i in 1:length(msMultiplets))
      {
        #object@msCHISQ = object@msCHISQ + (((msMultiplets[[i]]@computedMultipletSize - msMultiplets[[i]]@measuredMultipletSize)^2) / msSDS[[i]]^2)
      }
    }

    # Set the total SSQ score and return the object
    object@totalCHISQ = object@nmrCHISQ + object@msCHISQ

    return(object)
  })
  
  
  # A method to compute the different MS multiplets of a pool
  setMethod("Pool.computeMSMultiplets", "Pool", function(object)
  {
    # Variable to store the number of 13C atoms in the isotopomers
    nofCarbon13Atoms = numeric()

    # Consider all isotopomers of the pool
    for(i in 1:dim(object@isotopomers)[[1]])
    {
      # Get the ith isotopomer
      ithIsotopomer = object@isotopomers[i,]
      # Determine the number of 13C in this isotopomer
      nofCarbon13Atoms = c(nofCarbon13Atoms, length(which(ithIsotopomer != 0)))
    }

    # Consider all indices of isotopomers that contain 0 to nofCarbons 13C carbons
    for(i in 0:object@nofCarbons)
    {
	  # Determine the indices of the isotopomers that contain i 13C atoms
      indices = which(nofCarbon13Atoms == i)

      # Create an MS multiplet
      msMultiplet = new("MSMultiplet",
	  					 multipletName = paste("M_", i, sep = ""),
	  					 correspondingPoolName = object@parameterName,
	  					 usedIsotopomerFractions = indices)
	
	  # Set the multiplet
	  object@msMultiplets = c(object@msMultiplets, msMultiplet)
    }
    
    # Return the object
    return(object)
  })
}

#----------------------------------------------------------------------------------#
# FUNCTIONS
#----------------------------------------------------------------------------------#

# A function to make a matrix of binary numbers, where the rows represent
# the numbers ranging from 0 to (2^n)-1. Note that the lowest digit is
# represented by the leftmost and not by the rightmost position.
createBinaryMatrix = function(n)
{
  # The package wle provides a function to generate
  # binary numbers from decimal numbers
  require(wle)

  # Create the (2^n)-1 binary numbers
  nofBinaryNumbers = (2^n) - 1
  
  # Create the binary matrix
  binaryMatrix = sapply((0:nofBinaryNumbers),
    function(number)
    {
      binNumber = binary(number, n)$binary
    })
  
  # Check if a transpose has to be done
  if(n == 1)
  {
    # The single column does not have to be transposed
    binaryMatrix = matrix(binaryMatrix, ncol = 1, byrow = TRUE)
  }
  else
  {
    # The matrix has finally be transposed
    binaryMatrix = t(binaryMatrix)
  }

  # Return the matrix
  return(binaryMatrix)
}

#----------------------------------------------------------------------------------#
#----------------------------------------------------------------------------------#

# A function to calculate the probability of the natural 13carbon labeling for a
# given isotopomer given in binary form
calcIsoProb = function(isotopomer)
{
  # Initialize the probability
  probability = 1;
  
  # Calculate the probability while a 13carbon is present in 1.1% of the cases and
  # a 12carbon atom in 98.9% of the cases
  for(i in isotopomer)
  {
    if(i == 0)
    {
      probability = probability * 0.989
    }
    else
    {
      probability = probability * 0.011
    }
  }

  # Return the probability
  return(probability)
}
