# Supplementary material for: Computational estimation of tricarboxylic acid cycle fluxes using noisy NMR data from cardiac biopsies
Source: BMC Syst Biol. 2013 Aug 21;7:82. doi: 10.1186/1752-0509-7-82 (PMC3765389; doi:10.1186/1752-0509-7-82)
Supplement: Additional file 2 — Code and data. In this supplemental file we provide all R code and part of the experimental data used to produce the results of this study. The zip file contains a file README.txt which describes all code and data. [file 1752-0509-7-82-S2.zip › additional_file2_code_and_data/FluxEs_3.3/Network.R]

#----------------------------------------------------------------------------------#
# CLASS
#----------------------------------------------------------------------------------#


# Class 'Network' specifies the whole metabolic network
initClassNetwork = function()
{
  setClass(
    "Network",
    representation(
      # The names of the pools belonging to the network
      poolNames = "character",
      # The pools belonging to the network
      pools = "list",
      # The names of the fluxes belonging to the network
      fluxNames = "character",
      # The fluxes belonging to the network
      fluxes = "list",
      # An index structure to determine the positions of
      # particular isotopomers of particular pools
      # in a concatenated linear vector
      indexStructure = "list"
      )
    )
}

#----------------------------------------------------------------------------------#
# GENERICS
#----------------------------------------------------------------------------------#

# GENERICS
initGenericsNetwork = function()
{
  setGeneric("Network.buildIndexStructure",
  	function(object) standardGeneric("Network.buildIndexStructure"))

  setGeneric("Network.constructAlgebraicEquations",
  	function(object) standardGeneric("Network.constructAlgebraicEquations"))
}

#----------------------------------------------------------------------------------#
# METHODS
#----------------------------------------------------------------------------------#

# METHODS
initMethodsNetwork = function()
{
  # The method builds the index structure and sets it in the network attribute
  # The index structure is a list of vectors, where each vector is named
  # by the pool name it belongs to. Each vector contains at each position p
  # the index where to find the pth isotopomer fraction of the pool in
  # the start values for the simulation.
  setMethod("Network.buildIndexStructure", "Network", function(object)
  {
    # A variable to store the index structure
    indexStructure = list()
    # Run over all pool names
    for(i in 1:length(object@poolNames))
    {
      # Get the ith pool name and pool
      ithPoolName = object@poolNames[[i]]
      ithPool = object@pools[[ithPoolName]]
      
      # A variable to store the locations of the ith pools isotopomer
      # fractions in the start values of the simulation
      ithPoolIsotopomers = numeric()

      # If you are regarding the first pool
      if(i == 1)
      {
        # Initialize the variable
        ithPoolIsotopomers = seq(1,2^ithPool@nofCarbons)
      }
      else
      {
        # Get the last entry of the index structure and from this
        # entry the last entry
        lastPoolIsotopomers = indexStructure[[i-1]]
        lastEntry = lastPoolIsotopomers[[length(lastPoolIsotopomers)]]
        # Extend the variable
        ithPoolIsotopomers = seq(lastEntry + 1, 2^ithPool@nofCarbons + lastEntry)
      }
      # Concatenate the individual positions to the index structure
      indexStructure = c(indexStructure, list(ithPoolIsotopomers))
    }
    # Rename the index structure with the names of the pools, set
    # object attribute and return the object
    names(indexStructure) = object@poolNames
    object@indexStructure = indexStructure
    return(object)
  })

  #----------------------------------------------------------------------------------#
  #----------------------------------------------------------------------------------#

  setMethod("Network.constructAlgebraicEquations", "Network", function(object)
  {
    # Consider all pools and check if they are virtual pools
    for(i in 1:length(object@poolNames))
    {
      # Get the ith pool name and pool
      ithPoolName = object@poolNames[[i]]
      ithPool = object@pools[[ithPoolName]]
      
      # Check for a virtual pool
      if(class(ithPool) == "VirtualPool")
      {
        # Generate the algebraic equations
        ithPool = VirtualPool.generateAlgebraicEquations(ithPool, object)
      }

      # Reset the pool
      object@pools[[ithPoolName]] = ithPool
    }
    # Return the object
    return(object)
  })
}
