# Supplementary material for: Computational estimation of tricarboxylic acid cycle fluxes using noisy NMR data from cardiac biopsies
Source: BMC Syst Biol. 2013 Aug 21;7:82. doi: 10.1186/1752-0509-7-82 (PMC3765389; doi:10.1186/1752-0509-7-82)
Supplement: Additional file 2 — Code and data. In this supplemental file we provide all R code and part of the experimental data used to produce the results of this study. The zip file contains a file README.txt which describes all code and data. [file 1752-0509-7-82-S2.zip › additional_file2_code_and_data/FluxEs_3.3/init_classes.R]

library("deSolve")
library("spBayes")


source("FluxEs_3.3/Parameter.R")
source("FluxEs_3.3/Flux.R")
source("FluxEs_3.3/Pool.R")
source("FluxEs_3.3/Network.R")
source("FluxEs_3.3/Transition.R")
source("FluxEs_3.3/InputPool.R")
source("FluxEs_3.3/Model.R")
source("FluxEs_3.3/Simulation.R")
source("FluxEs_3.3/NMRMultiplet.R")
source("FluxEs_3.3/MSMultiplet.R")
source("FluxEs_3.3/Functions.R")
source("FluxEs_3.3/VirtualPool.R")
source("FluxEs_3.3/NewPolygon.R")
source("FluxEs_3.3/CostFunction.R")
source("FluxEs_3.3/Optimization.R")

## INITIALIZATION OF THE S4 CLASSES
initClassParameter()
initClassFlux()
initClassNMRMultiplet(); initGenericsNMRMultiplet(); initMethodsNMRMultiplet()
initClassMSMultiplet(); initGenericsMSMultiplet(); initMethodsMSMultiplet()
initClassPool(); initGenericsPool(); initMethodsPool()
initClassNetwork(); initGenericsNetwork(); initMethodsNetwork()
initClassTransition(); initGenericsTransition(); initMethodsTransition()
initClassInputPool(); initGenericsInputPool(); initMethodsInputPool()
initClassVirtualPool(); initGenericsVirtualPool(); initMethodsVirtualPool()
initClassModel(); initGenericsModel(); initMethodsModel()
initClassSimulation(); initGenericsSimulation(); initMethodsSimulation()
initClassVertex()
initClassPolygon(); initGenericsPolygon(); initMethodsPolygon()
