# Supplementary material for: Computational estimation of tricarboxylic acid cycle fluxes using noisy NMR data from cardiac biopsies
Source: BMC Syst Biol. 2013 Aug 21;7:82. doi: 10.1186/1752-0509-7-82 (PMC3765389; doi:10.1186/1752-0509-7-82)
Supplement: Additional file 2 — Code and data. In this supplemental file we provide all R code and part of the experimental data used to produce the results of this study. The zip file contains a file README.txt which describes all code and data. [file 1752-0509-7-82-S2.zip › additional_file2_code_and_data/FluxEs_3.3/MSMultiplet.R]

#----------------------------------------------------------------------------------#
# CLASS
#----------------------------------------------------------------------------------#

# Class 'Input' specifies the input function of initial pools
initClassMSMultiplet = function()
{
	setClass("MSMultiplet", contains = "NMRMultiplet")
}

#----------------------------------------------------------------------------------#
# GENERICS
#----------------------------------------------------------------------------------#

initGenericsMSMultiplet = function()
{
  setGeneric("MSMultiplet.calculateMultiplet",
  	function(object, pool) standardGeneric("MSMultiplet.calculateMultiplet"))
}

#----------------------------------------------------------------------------------#
# METHODS
#----------------------------------------------------------------------------------#

initMethodsMSMultiplet = function()
{
  # The method sets the natural isotopomer composition
  setMethod("MSMultiplet.calculateMultiplet", "MSMultiplet", function(object, pool)
  {
    # Get the according isotopomer fractions
    object@computedMultipletSize = sum(pool@simIsotopomerFractions[object@usedIsotopomerFractions])# * pool@parameterSize
	
    # Return the object
    return(object)
  })
}
