# Supplementary material for: Computational estimation of tricarboxylic acid cycle fluxes using noisy NMR data from cardiac biopsies
Source: BMC Syst Biol. 2013 Aug 21;7:82. doi: 10.1186/1752-0509-7-82 (PMC3765389; doi:10.1186/1752-0509-7-82)
Supplement: Additional file 2 — Code and data. In this supplemental file we provide all R code and part of the experimental data used to produce the results of this study. The zip file contains a file README.txt which describes all code and data. [file 1752-0509-7-82-S2.zip › additional_file2_code_and_data/FluxEs_3.3/Plot.R]

d = sim@models[[2]]
d = d@simulationData[,90:121]
i = 1
f0 = d[,1]
f1 = d[,1 + i] + d[,2 + i] + d[,4 + i] + d[,8 + i] + d[,16 + i]
f2 = d[,3 + i] + d[,5 + i] + d[,6 + i] + d[,9 + i] + d[,10 + i] + d[,12 + i] + d[,17 + i] + d[,18 + i] + d[,20 + i] + d[,24 + i]
f3 = d[,7 + i] + d[,11 + i] + d[,13 + i] + d[,14 + i] + d[,19 + i] + d[,21 + i] + d[,22 + i] + d[,25 + i] + d[,26 + i] + d[,28 + i]
f4 = d[,15 + i] + d[,23 + i] + d[,27 + i] + d[,29 + i] + d[,30 + i]
f5 = d[,31 + i]

x11()
plot(seq(0,5.5,.1), f0, ylim = c(0,1))
par(new = TRUE)

plot(seq(0,5.5,.1), f1, ylim = c(0,1))
par(new = TRUE)

plot(seq(0,5.5,.1), f2, ylim = c(0,1))
par(new = TRUE)

plot(seq(0,5.5,.1), f3, ylim = c(0,1))
par(new = TRUE)

plot(seq(0,5.5,.1), f4, ylim = c(0,1))
par(new = TRUE)

plot(seq(0,5.5,.1), f5, ylim = c(0,1))
