# Supplementary material for: Computational estimation of tricarboxylic acid cycle fluxes using noisy NMR data from cardiac biopsies
Source: BMC Syst Biol. 2013 Aug 21;7:82. doi: 10.1186/1752-0509-7-82 (PMC3765389; doi:10.1186/1752-0509-7-82)
Supplement: Additional file 2 — Code and data. In this supplemental file we provide all R code and part of the experimental data used to produce the results of this study. The zip file contains a file README.txt which describes all code and data. [file 1752-0509-7-82-S2.zip › additional_file2_code_and_data/FluxEs_3.3/Model.R]

#----------------------------------------------------------------------------------#
# CLASS
#----------------------------------------------------------------------------------#

# Class Model specifies the dynamic model of a carbon transition network
initClassModel = function()
{
  setClass("Model",
           representation(# A unique identifier for the model which becomes
           				  # important for the c model dlls
		   				  uniqueID = "character",
		   				  # The network
                          network = "Network",
                          # The start values for the integration
                          startValues = "numeric",
                          # All parameters of the model as
                          # numerical values and objects
                          parameterNames = "character",
                          parameters = "numeric",
                          parameterObjs = "list",
                          # All parameter to be optimized as
                          # numerical values and objects
                          optParameterNames = "character",
                          optParameters = "numeric",
                          optParameterObjs = "list",
                          # All parameter to be optimized as
                          # numerical values and objects
                          fixedParameterNames = "character",
                          fixedParameters = "numeric",
                          fixedParameterObjs = "list",

						  

						  # The depending flux parameters as
                          # numerical values and as objects
                          dependentFluxParameterNames = "character",
                          dependentFluxParameters = "numeric",
                          dependentFluxParameterObjs = "list",
                          # All flux parameters to be optimized
                          # as numerical values and as objects
                          # The optFluxParameterObjs are given
                          # by the user
                          optFluxParameterNames = "character",
                          optFluxParameters = "numeric",
                          optFluxParameterObjs = "list",
                          # All additional parameters to be optimized
                          # as numerical values and as objects (LATER)
                          additionalOptParameterNames = "character",
                          additionalOptParameters = "numeric",
                          additionalOptParameterObjs = "list",
                          # The remaining pools not to be optimized
                          remainingPoolNames = "character",
                          remainingPools = "numeric",
                          remainingPoolObjs = "list",
                          # Matrix that stores the linear equation system
                          A = "matrix",
                          # The vector containing the solutions to achieve
                          # by the equation system but stored as character
                          # equations
                          b = "character",
                          # The same vector as b, but as expressions
                          EXPb = "expression",
                          # The simulation time
                          times = "numeric",
                          # The data received during the simulations
                          simulationData = "matrix",
                          # The ODEs derived from the network
                          # for internal representation as characters
                          odes = "character",
                          # The ODEs derived from the network
                          # for internal representation as expressions
                          EXPodes = "expression",
                          # The ODEs derived from the network
                          # for Berkeley Madonna representation
                          BModes = "character",
                          # The ODEs derived from the network
                          # for Matlab representation
                          MLodes = "character",
						  # The DLL representing the model
						  DLL = "list"))
}

#----------------------------------------------------------------------------------#
# GENERICS
#----------------------------------------------------------------------------------#

initGenericsModel = function()
{
  setGeneric("Model.constructModel",
  	function(object) standardGeneric("Model.constructModel"))

  setGeneric("Model.constructStartValues",
  	function(object) standardGeneric("Model.constructStartValues"))
  	
  setGeneric("Model.constructParameters",
  	function(object) standardGeneric("Model.constructParameters"))

  setGeneric("Model.constructEXPodes",
  	function(object) standardGeneric("Model.constructEXPodes"))

  setGeneric("Model.constructODES",
  	function(object) standardGeneric("Model.constructODES"))

  setGeneric("Model.setSimulatedFractions",
  	function(object) standardGeneric("Model.setSimulatedFractions"))

  setGeneric("Model.plot",
  	function(object, pool) standardGeneric("Model.plot"))

  setGeneric("Model.create_c_model",
  	function(object) standardGeneric("Model.create_c_model"))

  setGeneric("Model.checkConsistency",
  	function(object) standardGeneric("Model.checkConsistency"))
}

#----------------------------------------------------------------------------------#
# METHODS
#----------------------------------------------------------------------------------#

initMethodsModel = function()
{
  # A method to construnct the model from the network
  setMethod("Model.constructModel", "Model", function(object)
  {
	 # Construct the start values
	 object = Model.constructStartValues(object)
	 # Construct the parameters
	 object = Model.constructParameters(object)
	 # Construct the ODEs
	 object = Model.constructODES(object)
	 # Construct the ODEs expressions
	 object = Model.constructEXPodes(object)

	 # Return the object
     return(object)
  })

  #----------------------------------------------------------------------------------#
  #----------------------------------------------------------------------------------#

  # A method to construnct the start values from the network
  setMethod("Model.constructStartValues", "Model", function(object)
  {
    # Construct the start values. They are given in a list of vectors.
    # Each vector is named by the pool it belongs to and the vector
    # itself contains the isotopomer fractions of the pool
    startValues = numeric()
    for(poolName in object@network@poolNames)
    {
      startValues = c(startValues, object@network@pools[[poolName]]@isotopomerFractions)
    }
    # Store the start values and return the object
    object@startValues = startValues
    return(object)
  })

  #----------------------------------------------------------------------------------#
  #----------------------------------------------------------------------------------#

  # A method to construnct all parameters during the construction
  # of the model. The only thing given by the user are the
  # flux parameters objects and the additional parameter objects
  # that have to be optimized
  setMethod("Model.constructParameters", "Model", function(object)
  {
	# GET ALL PARAMETERS OF THE MODEL

	# Get the names of all parameters that should be optimized
    object@optParameterNames = as.character(sapply(object@optParameterObjs,
    	function(para){
    		return(para@parameterName)
    	}))

    # Get the values of the parameters which should be optimized
    object@optParameters = as.numeric(sapply(object@optParameterObjs,
		function(para){
        	return(para@parameterSize)
      	}))
      	
	# Name the parameter objects and the paramete value vector
	names(object@optParameterObjs) = object@optParameterNames
	names(object@optParameters) = object@optParameterNames
      	
    #-----------------------------------------------------
	
	# Get the names of all parameters that are fixed
    object@fixedParameterNames = as.character(sapply(object@fixedParameterObjs,
    	function(para){
    		return(para@parameterName)
    	}))

    # Get the values of the parameters which should be optimized
    object@fixedParameters = as.numeric(sapply(object@fixedParameterObjs,
		function(para){
        	return(para@parameterSize)
      	}))

	# Name the parameter objects and the paramete value vector
	names(object@fixedParameterObjs) = object@fixedParameterNames
	names(object@fixedParameters) = object@fixedParameterNames

    #-----------------------------------------------------

    # Get all pool objects of the Model
	object@parameterObjs = object@network@pools
	# Get the names of these objects
	object@parameterNames = as.character(sapply(object@parameterObjs,
    	function(para){
    		return(para@parameterName)
    	}))
    # Get the values of these objects
	object@parameters = as.numeric(sapply(object@parameterObjs,
    	function(para){
    		return(para@parameterSize)
    	}))

    #-----------------------------------------------------

    # Add the fixed and the parameters to optimize
    object@parameterObjs = c(object@parameterObjs, object@fixedParameterObjs, object@optParameterObjs)
    object@parameters = c(object@parameters, object@fixedParameters, object@optParameters)
	object@parameterNames = c(object@parameterNames, object@fixedParameterNames, object@optParameterNames)
	names(object@parameterObjs) = object@parameterNames
	names(object@parameters) = object@parameterNames

	# Remove double occuring parameters
    object@parameterNames = unique(object@parameterNames)
	object@parameterObjs = object@parameterObjs[object@parameterNames]
	object@parameters = object@parameters[object@parameterNames]

    #-----------------------------------------------------

    # Return the object
	return(object)
  })

  #----------------------------------------------------------------------------------#
  #----------------------------------------------------------------------------------#

  setMethod("Model.constructODES", "Model", function(object)
  {
    # Construct the differential equations
    # The variable that will contain the differential equations
    odes = character()

    # Run over all pools
    for(poolName in object@network@poolNames)
    {
      # Get the corresponding pool
      pool = object@network@pools[[poolName]]

      # If the pool is an input pool special odes have
      # to be created
      if(class(pool) == "InputPool")
      {
        odes = InputPool.chooseInputType(pool, object, odes)
      }

      # Else the pool is an internal or virtual pool
      else
      {
        # Run over all isotopomers of the pool
        for(i in 1:dim(pool@isotopomers)[[1]])
        {
          # If the considered pool is a virtual pool
          # the change over time is equal to zero
          if(class(pool) == "VirtualPool")
          {
            odes = c(odes, "0")
            next
          }
          # Get the ith isotopomer
          ithIsotopomer = pool@isotopomers[i,]

          # Specify four variables that store the total in- and outflux
          totalInflux = "0"
          totalOutflux = "(( 0"

          # Run over all transitions
          for(transition in pool@transitions)
          {
            # If the transition specifies an unimolecular reaction, i.e. that
            # is the case if there is only one originating pool in the
            # transition object
            if(length(transition@originatingPoolNames) == 1)
            {
              # Check if the originating pool of the transition is a virtual pool
              # The name of the pool is the only entry in originating pool names
              originatingPoolName = transition@originatingPoolNames[[1]]
              originatingPool = object@network@pools[[originatingPoolName]]

              if(class(originatingPool) == "VirtualPool")
              {                
                # Determine the pattern that has to be searched in the originating pool
                poolPattern = Transition.determineIsoPatterns(transition, ithIsotopomer, object@network)

                # Determine the locations were the pattern is present in the originating pools
                # isotopomers. Afterwards, the variable contains the locations and not the pattern anymore.
                poolPattern[[1]] = determineBinaryPatternLocations(poolPattern[[1]], originatingPool@isotopomers)

                # A variable to store the influx coming from a virtual pool
                algebraicInflux = "(0"

                # Run over all locations and determine the contribution of the unimolecular transition
                for(location in poolPattern[[1]])
                {
                  algebraicInflux = paste(algebraicInflux , "+", originatingPool@algebraicEquations[[location]])
                }
                totalInflux = paste(totalInflux, "+", algebraicInflux, "* parameters[[", deparse(transition@fluxName), "]])")
                ##if(pool@parameterName=="Citrate")
                ##  recover()
                ##cat("Receiving pool: ", pool@parameterName, "  originating pool: ", originatingPool@parameterName, "\n")
              }
              else # it is an internal pool
              {
                # Determine the pattern that has to be searched in the originating pool
                poolPattern = Transition.determineIsoPatterns(transition, ithIsotopomer, object@network)

                # Determine the locations were the pattern is present in the originating pools
                # isotopomers. Afterwards, the variable contains the locations and not the pattern anymore.
                poolPattern[[1]] = determineBinaryPatternLocations(poolPattern[[1]], originatingPool@isotopomers)

                # Two variables to store the current influx for the unimolecular transition
                # One for internal and one for Berkeley Madonna representation
                currentInflux = "(( 0";  BMcurrentInflux = "(( 0"; MLcurrentInflux = "(( 0"
                # Run over all locations and determine the contribution of the unimolecular transition
                for(location in poolPattern[[1]])
                {
                  # Get the index from the index structure of the network corresponding to the location
                  index = object@network@indexStructure[[originatingPoolName]][[location]]

                  # Build the equation
                  currentInflux = paste(currentInflux, "+ startValues[[", deparse(index), "]]")
                }

                # Finish the equation by multiplying all different isotopomers that
                # transfer carbons to the current isotopomer by the flux size. But
                # take care of possible restriction in the flux size
                # If there is no restriction
                if(length(transition@restriction@parameterName) == 0)
                {
                  currentInflux = paste(currentInflux, ") * parameters[[", deparse(transition@fluxName), "]])")
                }
                # Else if there is restriction
                else
                {
                  print("here")
                  currentInflux = paste(currentInflux, ") * parameters[[", deparse(transition@fluxName), "]] * parameters[[", deparse(transition@restriction@parameterName), "]])")
                }

                # Finally set the total influx by adding up all particular unimolecular influxes.
                totalInflux = paste(totalInflux, "+", currentInflux)
              }
            } # End of unimolecular fluxes
            else # there are multimolecular fluxes
            {
              # Determine the patterns that have to be searched in the originating pool
              poolPatterns = Transition.determineIsoPatterns(transition, ithIsotopomer, object@network)

              # Get the originating pool names
              originatingPoolNames = transition@originatingPoolNames

              # Run over all originating pools to determine the locations of the patterns
              for(j in 1:length(originatingPoolNames))
              {
                # Get the ith originating pool name and pool
                jthOriginatingPoolName = originatingPoolNames[[j]]
                jthOriginatingPool = object@network@pools[[jthOriginatingPoolName]]

                # Determine the locations were the pattern is present. Now the variable
                # contains the locations and not the pattern anymore
                poolPatterns[[j]] = determineBinaryPatternLocations(poolPatterns[[j]], jthOriginatingPool@isotopomers)
              }

              # Run again over all originating pools, i.e. the pool patterns and store
              # the multimolecular influx
              multimolecularInflux = "(1"
              for(j in 1:length(originatingPoolNames))
              {
                # Get the jth originating pool name and pool
                jthOriginatingPoolName = originatingPoolNames[[j]]
                jthOriginatingPool = object@network@pools[[jthOriginatingPoolName]]

                # A variable to store the current influx for the transition
                currentInflux = "( 0"

                # Check for a virtual pool
                if(class(jthOriginatingPool) == "VirtualPool")
                {
                  # Run over all locations and determine the contribution of the transition
                  for(location in poolPatterns[[j]])
                  {
                    # Get the index from the index structure of the network corresponding to the location
					index = object@network@indexStructure[[jthOriginatingPoolName]][[location]]

                    # Build the equation
                    currentInflux = paste(currentInflux, "+", jthOriginatingPool@algebraicEquations[[location]])
                  }
                }
                else # one has to treat an internal pool
                {
                  # Run over all locations and determine the contribution of the unimolecular transition
                  for(location in poolPatterns[[j]])
                  {
                    # Get the index from the index structure of the network corresponding to the location
                    index = object@network@indexStructure[[jthOriginatingPoolName]][[location]]

                    # Build the equation
                    currentInflux = paste(currentInflux, "+ startValues[[", deparse(index), "]]")
                  }
                }
                # Finish the equation and set the multimolecular influx
                currentInflux = paste(currentInflux, ")")
                # In a multimolecular reaction these values have to be multiplied with each other
                multimolecularInflux = paste(multimolecularInflux, "*", currentInflux)
              }
              # Finish the equation by multiplying all different isotopomers that
              # transfer carbons to the current isotopomer by the flux size. But
              # take care of possible restriction in the flux size
              # If there is no restriction
              if(length(transition@restriction@parameterName) == 0)
              {
                multimolecularInflux = paste(multimolecularInflux, "* parameters[[", deparse(transition@fluxName), "]])")
              }
              # Else if there is restriction on the flux size
              else
              {
                multimolecularInflux = paste(multimolecularInflux, "* parameters[[", deparse(transition@fluxName), "]] * parameters[[", deparse(transition@restriction), "]])")
              }

              # Finally set the total influx by adding up all particular unimolecular influxes.
              totalInflux = paste(totalInflux, "+", multimolecularInflux)
            } # End multimolecular fluxes
          }
          

          # Now the outgoing fluxes are considered
          # Run over all outgoing fluxes of the pool
          for(targetFluxName in pool@targetFluxes)
          {
            # Build the equation by adding up the flux sizes
            totalOutflux = paste(totalOutflux, "+ parameters[[", deparse(targetFluxName), "]]")
          }
          # Get the index of the isotopomer from the index structure of the network
		  index = object@network@indexStructure[[poolName]][[i]]
          # Multiply the sum by the isotopomer fraction
          totalOutflux = paste(totalOutflux,  ") * startValues[[", deparse(index), "]] )")
          # Finally divide the difference of influx and outflux by the pool size
          # and store the derived ode.
          odes = c(odes, paste("(", totalInflux, "-", totalOutflux, ") / parameters[[", deparse(pool@parameterName), "]]"))
        }
      }
    }
  # Store the odes in the objects attribute and return the object
  object@odes = odes
  object
  })

  #----------------------------------------------------------------------------------#
  #----------------------------------------------------------------------------------#

  # A method to construnct the odes as expressions applicable in R
  setMethod("Model.constructEXPodes", "Model", function(object)
  {
    # Consider all character odes
    EXPodes = sapply(object@odes,
      function(odesChar)
      {
        # Parse the characters expressions into expressions
        return(parse(text = odesChar))
      })

    # Set the value and return the object
    object@EXPodes = EXPodes
    return(object)
  })

  #----------------------------------------------------------------------------------#
  #----------------------------------------------------------------------------------#

  # A method to set the simulated isotopomer fractions of the pools
  setMethod("Model.setSimulatedFractions", "Model", function(object)
  {
    # Get the network underlying the model and the simulated data
    network = object@network
    simData = object@simulationData[dim(object@simulationData)[[1]],]

    # Run over the simulated pools
    for(pool in network@pools)
    {
      # Get the indices of the pool
      poolIndices = network@indexStructure[[pool@parameterName]]
      # Set the simulated isotopomer fraction of the pool and remove the names
      pool@simIsotopomerFractions = simData[(poolIndices + 1)]
      names(pool@simIsotopomerFractions) = c()
      # Set the initial isotopomer fractions since they are necessary for the input pools
      # and remove the names
      pool@isotopomerFractions = simData[(poolIndices + 1)]
      names(pool@isotopomerFractions) = c()

      # Reset the pool in the list of pools
      network@pools[[pool@parameterName]] = pool
    }

    # Reset the network
    object@network = network

    # Return the changed model
    return(object)
  })

  #----------------------------------------------------------------------------------#
  #----------------------------------------------------------------------------------#

  # A method to plot the results. This function has to be improved!
  setMethod("Model.plot", "Model", function(object, pool)
  {
    # Internal plotting function
    internPlot = function(ithPool)
    {
      palette(rainbow(2^ithPool@nofCarbons))

      # Run over the isotopomers
      for(j in 1:(2^ithPool@nofCarbons))
      {
        plot(object@simulationData[,"time"], object@simulationData[,((object@network@indexStructure[[ithPool@parameterName]])[[j]]+1)], type="l", col=j, xlab = "TIME", ylab = "FRACTION")

        # Construction of the title
        # Get the binary representation
        tmpBin = binary(j-1,ithPool@nofCarbons)$binary
        # Turn it around for displaying
        bin = numeric(0)
        for(k in length(tmpBin):1)
        {
          bin = c(bin,tmpBin[[k]])
        }
        tmp = ""
        for(i in 1:length(bin))
        {
          tmp = paste(tmp, bin[[i]])
        }
        title(paste(ithPool@parameterName, tmp))
      }
    }

    internPlot2 = function(ithPool, frameNumber)
    {
      startIsotopomer = ((frameNumber - 1) * 16) + 1
      endIsotopomer = frameNumber * 16

      palette(rainbow(16))

      for(j in startIsotopomer:endIsotopomer)
      {
        plot(object@simulationData[,"time"], object@simulationData[,((object@network@indexStructure[[ithPool@parameterName]])[[j]]+1)], type="l", col=j, xlab = "TIME", ylab = "FRACTION")

        # Construction of the title
        # Get the binary representation
        tmpBin = binary(j-1,ithPool@nofCarbons)$binary
        # Turn it around for displaying
        bin = numeric(0)
        for(k in length(tmpBin):1)
        {
          bin = c(bin,tmpBin[[k]])
        }
        tmp = ""
        for(i in 1:length(bin))
        {
          tmp = paste(tmp, bin[[i]])
        }
        title(paste(ithPool@parameterName, tmp))
      }
    }

    # plot all pools
    #for(pool in object@network@pools)
    #{
      # If the number of carbon atoms is one
      if(pool@nofCarbons == 1)
      {
        # Activate a graphic device
        x11()
        par(mfrow = c(pool@nofCarbons, 2), bty = "l")
        internPlot(pool)
      }
      else if(pool@nofCarbons > 1 && pool@nofCarbons < 5)
      {
        # Activate a graphic device
        x11()
        nofRows = ceiling(sqrt(2^pool@nofCarbons))
        par(mfrow = c(nofRows, nofRows), bty = "l")
        internPlot(pool)
      }
      else
      {
       nofFrames = 2^(pool@nofCarbons - 4)
       for(j in 1:nofFrames)
       {
         x11()
         par(mfrow = c(4,4), bty = "l")
         internPlot2(pool, j)
       }
      }
    #}
  })

  #----------------------------------------------------------------------------------#
  #----------------------------------------------------------------------------------#

  # A method to create a Berkeley Madonna file
  setMethod("Model.create_c_model", "Model", function(object)
  {
    # Check if old dlls are present
	# -----------------------------

	# If OS is Windows
	if(Sys.info()[[1]] == "Windows"){
		# Construct the name of the dll
		dll_name = paste(object@uniqueID, ".dll", sep = "")
		# Check if the dll is present and if so unload it
		if(is.loaded(object@uniqueID)){
    		dyn.unload(dll_name)
    	}
    }
    # Else we operate on Linux
	else{
		# Construct the name of the dll
		dll_name = paste(object@uniqueID, ".so", sep = "")
		# Check if the dll is present and if so unload it
		if(is.loaded(object@uniqueID)){
    		dyn.unload(dll_name)
    	}
	}

	# Construct a new c model
	#------------------------

	# The file name of the c code
    fileName = paste(object@uniqueID, ".c", sep = "")

	# Print the header
	cat("#include <R.h>\n\n", file = fileName)
	
	# Get the parameter names and values
    parameters = object@parameters; parameterNames = names(parameters)

	# Print the parameter vector
	cat("static double parameters[", deparse(length(parameters), control = c() ), "];\n\n", file = fileName, append = TRUE)

	# Print the parameters
	for(i in 1:length(parameterNames)){
 	    cat("#define", parameterNames[[i]], i-1, "\n", file = fileName, append = TRUE)
	}

	# Print the initializer function which has to have the
	# same name as the dll without the extension
	cat("\nvoid ", object@uniqueID, "(void (* odeparms)(int *, double *)){\n", sep = "", file = fileName, append = TRUE)
	cat("\tint N =", length(parameters), ";\n", file = fileName, append = TRUE)
	cat("\todeparms(&N, parameters);\n}\n\n", file = fileName, append = TRUE)

	# Print the function consisting the derivatives
	cat("void derivsc(int *neq, double *t, double *startValues, double *ydot, double *yout, int*ip){\n", file = fileName, append = TRUE)


    # Get the ODEs and change them to BM style
    Codes = object@odes
    Codes = sapply(Codes,
      function(ode)
      {
		# Do the specific changes
        tmp = gsub("[[", "[", ode, fixed = TRUE)
        tmp = gsub("]]", "]", tmp, fixed = TRUE)
        tmp = gsub("L", " - 1", tmp, fixed = TRUE)
        tmp = gsub("\"", "", tmp, fixed = TRUE)
        return(tmp)
      })

    # Run over all odes and store them in the file
    for(i in 1:length(Codes))
      cat(paste("\tydot[ ", deparse(i, control = c() ), " - 1 ] = ", Codes[[i]], ";\n", sep = ""), file = fileName, append = TRUE)
	cat("}\n", file = fileName, append = TRUE)
  
    # Compile the c model and load the dll
    #-------------------------------------

	# Compile the c model
        ##system(paste("R CMD SHLIB -c --preclean ", fileName, sep = ""))
        
	# Load the dll/so
	##object@DLL[[1]] = dyn.load(dll_name)

    # Return the object
        return(object)
  })

  #----------------------------------------------------------------------------------#
  #----------------------------------------------------------------------------------#

  # A method to check wether the sum of the particular isotopomer fractions
  # is consistently approximatively one.
  setMethod("Model.checkConsistency", "Model", function(object)
  {
    # A Flag that shows if the model is consistent
    consistencyFlag = TRUE
    # Get the simulated data and remove the first column since it contains the time
    simulationData = object@simulationData
    simulationData = simulationData[,-1]
    
    # Get the index structure and the name of all pools
    poolNames = object@network@poolNames
    indexStructure = object@network@indexStructure
    
    # Run over all pool names and time steps and check the consistency
    for(poolName in poolNames)
    {
      # Get the start and end index of the particular fractions
      startIndex = (indexStructure[[poolName]])[[1]]
      endIndex = (indexStructure[[poolName]])[[length(indexStructure[[poolName]])]]
      
      # Run over the time points
      for(timePoint in 1:dim(simulationData)[[1]])
      {
        # Get the fractions and sum them up
        fractions = simulationData[timePoint, startIndex:endIndex]
        sumFractions = sum(fractions)

        # If the sum differs to much from 1 show an report
        if(sumFractions < 0.98 || sumFractions > 1.02)
        {
          cat("Poolname:", poolName, "Timepoint", timePoint, "Startindex", startIndex, "Endindex", endIndex, "\n")
          consistencyFlag = FALSE
        }
      }
    }
    if(consistencyFlag)
    {
      print("Simulation results consistent")
    }
  })
}

#----------------------------------------------------------------------------------#
# FUNCTIONS
#----------------------------------------------------------------------------------#

# A function to determine the location of binary patterns in a binary matrix
determineBinaryPatternLocations = function(binaryPattern, binaryMatrix)
{
  # A vector for storing the locations of the binary numbers that show the pattern
  patternLocations = vector()

  # Run over all binary numbers of the matrix
  for(i in 1:dim(binaryMatrix)[1])
  {
    # A flag that indicates if a pattern is present or not
    patternPresent = TRUE

    # Get the ith binary number
    ithBinaryNumber = binaryMatrix[i,]

    # Look if the pattern is present
    for(j in 1:length(ithBinaryNumber))
    {
      # If a certain position is set by the
      # by the wildcard NaN go on with the next position
      if(is.nan(binaryPattern[[j]]))
      {
        next
      }
      
      # If there is a difference between the pattern and
      # the actual considered binary number disregard 
      # the particular position
      if(xor(ithBinaryNumber[j], binaryPattern[j]))
      {
        patternPresent = FALSE
        break
      }
    }
    
    # If the pattern was present store the position of the
    # binary number in the matrix, which shows the patter
    if(patternPresent)
    {
      patternLocations = c(patternLocations, i)
    }
  }

  # Return the locations
  patternLocations
}
