# Supplementary material for: Computational estimation of tricarboxylic acid cycle fluxes using noisy NMR data from cardiac biopsies
Source: BMC Syst Biol. 2013 Aug 21;7:82. doi: 10.1186/1752-0509-7-82 (PMC3765389; doi:10.1186/1752-0509-7-82)
Supplement: Additional file 2 — Code and data. In this supplemental file we provide all R code and part of the experimental data used to produce the results of this study. The zip file contains a file README.txt which describes all code and data. [file 1752-0509-7-82-S2.zip › additional_file2_code_and_data/FluxEs_3.3/TCA_Model_4Para.R]

# PARAMETERS OF THE MODEL (initialized with value 1)

# A parameter representing the time constant of the exponential
# input of the acetate pool. This parameter has to be optimized
Ttrans = new("Parameter", parameterName = "Ttrans", parameterSize = 1)  # [min]

# A parameter representing the fraction of how much of the Acetate is diluted
# This parameter has to be optimized.
dil = new("Parameter", parameterName = "dil", parameterSize = 1)  # [min]

# A parameter indicating the carbon transition from A_Ketoglutarate to Virtual_Pool is
# is symmetric. This parameter is fixed. Therefor the parameter size
# and the name of the parameter are stored in a list and later
# added to the paramaters of the models
half = new("Parameter", parameterName = "half", parameterSize = 0.5)  # [min]

# A parameter giving the fractional jtca
frac = new("Parameter", parameterName = "frac", parameterSize = 1)  # [min]

###############################################################################

# TRANSITIONS

trans_Acetate_AcCoA = new("Transition", fluxName = "Jtca",
                            #receivingPoolName = "AcCoA",
							originatingPoolNames = c("Acetate"),
                            restriction = dil,
                            inverse = TRUE,
                            trans = list(list("Acetate",1), list("Acetate",2)))

trans_Dilute_AcCoA = new("Transition", fluxName = "Jtca",
                            #receivingPoolName = "AcCoA",
							originatingPoolNames = c("Dilute"),
                            restriction = dil,
                            trans = list(list("Dilute",1), list("Dilute",2)))

trans_AcCoA_Ox_Citrate = new("Transition", fluxName = "Jtca",
                            #receivingPoolName = "Citrate",
							originatingPoolNames = c("AcCoA","Ox"),
                            trans = list(list("Ox",4), list("Ox",3), list("Ox",2), list("AcCoA",2), list("AcCoA",1)))

trans_Citrate_A_Ketoglutarate = new("Transition", fluxName = "Jtca",
                            #receivingPoolName = "A_Ketoglutarate",
							originatingPoolNames = "Citrate",
                            trans = list(list("Citrate",1), list("Citrate",2), list("Citrate",3), list("Citrate",4), list("Citrate",5)))

trans_Glu_A_Ketoglutarate = new("Transition", fluxName = "Jexc",
                            #receivingPoolName = "A_Ketoglutarate",
							originatingPoolNames = "Glu",
                            trans = list(list("Glu",1), list("Glu",2), list("Glu",3), list("Glu",4), list("Glu",5)))

trans_A_Ketoglutarate_Glu = new("Transition", fluxName = "Jexc",
                            #receivingPoolName = "Glu",
							originatingPoolNames = "A_Ketoglutarate",
                            trans = list(list("A_Ketoglutarate",1), list("A_Ketoglutarate",2), list("A_Ketoglutarate",3), list("A_Ketoglutarate",4), list("A_Ketoglutarate",5)))

trans_A_Ketoglutarate1_Virtual_Pool = new("Transition",  fluxName = "Jtca",
                            #receivingPoolName = "Virtual_Pool",
							originatingPoolNames = "A_Ketoglutarate",
                            restriction = half,
                            trans = list(list("A_Ketoglutarate",2), list("A_Ketoglutarate",3), list("A_Ketoglutarate",4), list("A_Ketoglutarate",5)))

trans_A_Ketoglutarate2_Virtual_Pool = new("Transition",  fluxName = "Jtca",
				   			#receivingPoolName = "Virtual_Pool",
                            originatingPoolNames = "A_Ketoglutarate",
                            restriction = half,
                            trans = list(list("A_Ketoglutarate",5), list("A_Ketoglutarate",4), list("A_Ketoglutarate",3), list("A_Ketoglutarate",2)))

trans_Anap_Virtual_Pool = new("Transition",  fluxName = "Janap",
                            #receivingPoolName = "Virtual_Pool",
							originatingPoolNames = "Anap",
                            trans = list(list("Anap",1), list("Anap",2), list("Anap",3), list("Anap",4)))

trans_Virtual_Pool_Ox = new("Transition", fluxName = "Jtca",
                            #receivingPoolName = "Ox",
							originatingPoolNames = "Virtual_Pool",
                            trans = list(list("Virtual_Pool",1), list("Virtual_Pool",2), list("Virtual_Pool",3), list("Virtual_Pool",4)))

trans_Asp_Ox = new("Transition", fluxName = "Jexc",
                            #receivingPoolName = "Ox",
							originatingPoolNames = "Asp",
                            trans = list(list("Asp",1), list("Asp",2), list("Asp",3), list("Asp",4)))

trans_Ox_Asp = new("Transition", fluxName = "Jexc",
                            #receivingPoolName = "Asp",
							originatingPoolNames = "Ox",
                            trans = list(list("Ox",1), list("Ox",2), list("Ox",3), list("Ox",4)))

###############################################################################

# POOLS
Acetate = new("InputPool", parameterName="Acetate",
                nofCarbons=2,
                transitions = list(),
                targetFluxes = "Jtca",
                inputType = "exponential")
Acetate = Pool.construct(Acetate, c(0.01, 0, 0.99, 0), Ttrans)


Virtual_Pool = new("VirtualPool", parameterName="Virtual_Pool",
                 parameterSize = 0,
                 nofCarbons=4,
                 transitions = list(trans_A_Ketoglutarate1_Virtual_Pool, trans_A_Ketoglutarate2_Virtual_Pool, trans_Anap_Virtual_Pool),
                 targetFluxes = c("Janap", "Jtca"))
Virtual_Pool = Pool.construct(Virtual_Pool)


AcCoA = new("VirtualPool", parameterName="AcCoA",
                 parameterSize = 0,
                 nofCarbons=2,
                 transitions = list(trans_Acetate_AcCoA, trans_Dilute_AcCoA),
                 targetFluxes = c("Jtca"))
AcCoA = Pool.construct(AcCoA)


Citrate = new("Pool", parameterName="Citrate",
                parameterSize = 1.41, # Alders Code
                nofCarbons=5,
                transitions = list(trans_AcCoA_Ox_Citrate),
                targetFluxes = "Jtca")
Citrate = Pool.construct(Citrate)


A_Ketoglutarate = new("Pool", parameterName="A_Ketoglutarate",
                parameterSize = 0.2, # Alders Code
                nofCarbons=5,
                transitions = list(trans_Citrate_A_Ketoglutarate, trans_Glu_A_Ketoglutarate),
                targetFluxes = c("Jtca", "Jexc"))
A_Ketoglutarate = Pool.construct(A_Ketoglutarate)


Glu = new("Pool", parameterName="Glu",
                parameterSize = GLUTAMATE_POOL,
                nofCarbons=5,
                transitions = list(trans_A_Ketoglutarate_Glu),
                targetFluxes = c("Jexc"))
Glu = Pool.construct(Glu)


Ox = new("Pool", parameterName="Ox",
                 parameterSize = 2.5, # Alders Code
                 nofCarbons=4,
                 transitions = list(trans_Asp_Ox, trans_Virtual_Pool_Ox),
                 targetFluxes = c("Jexc", "Jtca"))
Ox = Pool.construct(Ox)


Asp = new("Pool", parameterName="Asp",
                parameterSize = 1.87, # Alders Code
                nofCarbons=4,
                transitions = list(trans_Ox_Asp),
                targetFluxes = c("Jexc"))
Asp = Pool.construct(Asp)


Dilute = new("InputPool", parameterName="Dilute",
                nofCarbons=2,
                transitions = list(),
                targetFluxes = "Jtca",
                inputType = "constant")
Dilute = Pool.construct(Dilute)


Anap = new("InputPool", parameterName="Anap",
                nofCarbons=4,
                transitions = list(),
                targetFluxes = "Janap",
                inputType = "constant")
Anap = Pool.construct(Anap)

###############################################################################

# FLUXES
Jtca = new("Flux", parameterName="Jtca", parameterSize = 1) #[microMol/(g*min)]

Jexc = new("Flux", parameterName="Jexc", parameterSize = 1) #[microMol/(g*min)]

Janap = new("Flux", parameterName="Janap", parameterSize = Jtca@parameterSize * frac@parameterSize) #[microMol/(g*min)]

###############################################################################
# NMR MULTIPLETS

s2 = new("NMRMultiplet", multipletName = "2s",
            restrictions = c(1, 1, 1, 1),
            usedIsotopomerFractions = c(3, 11, 19, 27),
            measuredMultipletSize = measuredPeaks[[1]]) 

d2_23 = new("NMRMultiplet", multipletName = "2d2_3",
            restrictions = c(1, 1, 1, 1),
            usedIsotopomerFractions = c(7, 15, 23, 31),
            measuredMultipletSize = measuredPeaks[[2]]) 

s4 = new("NMRMultiplet", multipletName = "4s",
            restrictions = c(1, 1, 1, 1),
            usedIsotopomerFractions = c(9, 10, 11, 12),
            measuredMultipletSize = measuredPeaks[[3]]) 

d4_34 = new("NMRMultiplet", multipletName = "4d3_4",
            restrictions = c(1, 1, 1, 1),
            usedIsotopomerFractions = c(13, 14, 15, 16),
            measuredMultipletSize = measuredPeaks[[4]]) 

d4_45 = new("NMRMultiplet", multipletName = "4d4_5",
            restrictions = c(1, 1, 1, 1),
            usedIsotopomerFractions = c(25, 26, 27, 28),
            measuredMultipletSize = measuredPeaks[[5]]) 

q4_345 = new("NMRMultiplet", multipletName = "4q3_4_5",
            restrictions = c(1, 1, 1, 1),
            usedIsotopomerFractions = c(29, 30, 31, 32),
            measuredMultipletSize = measuredPeaks[[6]]) 

s3 = new("NMRMultiplet", multipletName = "3s",
            restrictions = c(1, 1, 1, 1, 0.5, 0.5, 0.5, 0.5),
            usedIsotopomerFractions = c(5, 6, 21, 22, 15, 16, 31, 32),
            measuredMultipletSize = measuredPeaks[[7]]) 

d3_23_34 = new("NMRMultiplet", multipletName = "3d23_34",
            restrictions = c(1, 1, 1, 1, 1, 1, 1, 1),
            usedIsotopomerFractions = c(7, 8, 13, 14, 23, 24, 29, 30),
            measuredMultipletSize = measuredPeaks[[8]]) 

t3_234 = new("NMRMultiplet", multipletName = "3t2_3_4",
            restrictions = c(0.5, 0.5, 0.5, 0.5),
            usedIsotopomerFractions = c(15, 16, 31, 32),
            measuredMultipletSize = measuredPeaks[[9]]) 

Glu@nmrMultiplets = c(s2, d2_23, s4, d4_34, d4_45, q4_345, s3, d3_23_34, t3_234)

# NETWORKS
poolNames = c("Acetate", "AcCoA", "Virtual_Pool",  "Citrate", "A_Ketoglutarate", "Glu",  "Ox", "Asp", "Dilute", "Anap")
pools = c(Acetate, AcCoA, Virtual_Pool,  Citrate, A_Ketoglutarate, Glu, Ox, Asp, Dilute, Anap)
names(pools) = poolNames


fluxNames = c("Jtca", "Jexc", "Janap")
fluxes = c(Jtca, Jexc, Janap)
names(fluxes) = fluxNames


net_01 = new("Network", poolNames=poolNames, pools=pools, fluxNames=fluxNames, fluxes=fluxes, indexStructure = list())
net_01 = Network.buildIndexStructure(net_01)
net_01 = Network.constructAlgebraicEquations(net_01)
net_02 = net_01

# Second network with new Acetate pool
Acetate = new("InputPool", parameterName="Acetate",
                nofCarbons=2,
                transitions = list(),
                targetFluxes = "Jtca",
                inputType = "exponential")
Acetate = Pool.construct(Acetate, c(0.01, 0, 0, 0.99), Ttrans)

# The new pool is placed in the network
net_02@pools[["Acetate"]] = Acetate

###############################################################################

# MODELS
# 1st model
model_01 = new("Model", uniqueID = "model_01", network = net_01)
# Specify the parameters to be optimized
model_01@optParameterObjs = c(Jtca, Jexc, Ttrans, dil, frac)
# Specify the parameters that are fixed by the user
model_01@fixedParameterObjs = c(half, Janap)
# Specify the simulation time
model_01@times = seq(0, 4, 0.1)
# Construct the model
model_01 = Model.constructModel(model_01)


# Model_02
model_02 = new("Model", uniqueID = "model_02", network = net_02)
# Specify the parameters to be optimized
model_02@optParameterObjs = c(Jtca, Jexc, Ttrans, dil, frac)
# Specify the parameters that are fixed by the user
model_02@fixedParameterObjs = c(half, Janap)
# Specify the simulation time
model_02@times = seq(4, 5.5, 0.1)
# Construct the model
model_02 = Model.constructModel(model_02)

model_01 = Model.create_c_model(model_01)
model_02 = Model.create_c_model(model_02)
system("R CMD SHLIB -c --preclean model_01.c")
system("R CMD SHLIB -c --preclean model_02.c")
#stop()

model_01@DLL[[1]] = dyn.load(paste("model_01", ifelse(Sys.info()[[1]]=="Windows", ".dll", ".so"), sep=""))
model_02@DLL[[1]] = dyn.load(paste("model_02", ifelse(Sys.info()[[1]]=="Windows", ".dll", ".so"), sep=""))
