# Supplementary material for: Computational estimation of tricarboxylic acid cycle fluxes using noisy NMR data from cardiac biopsies
Source: BMC Syst Biol. 2013 Aug 21;7:82. doi: 10.1186/1752-0509-7-82 (PMC3765389; doi:10.1186/1752-0509-7-82)
Supplement: Additional file 2 — Code and data. In this supplemental file we provide all R code and part of the experimental data used to produce the results of this study. The zip file contains a file README.txt which describes all code and data. [file 1752-0509-7-82-S2.zip › additional_file2_code_and_data/FluxEs_3.3/DetExpSetup.R]

# Function to calculate slopes from a data table
calculate_slopes = function(simData, x_values){
	# Variable to store the slopes
	slopes = c(0)

	# Get the x values
	#x_values = simData[,1]

	# Remove the x values from the simulation data
	#simData = simData[,-1]

	# Consider all rows of simData and calculate the slopes
	# of sequencing time points
	current_row = simData[1,]
	current_x = x_values[[1]]
	for(i in 2:dim(simData)[[1]]){
		# Compute delta y
		delta_y = simData[i,] - current_row
		# Compute delta x
		delta_x = x_values[[i]] - current_x
		# Compute slope
		slope = delta_y / delta_x
		# Put the slopes together
		slopes = rbind(slopes, slope)

		# Set current_row and current x
		current_row = simData[i,]
		current_x = x_values[[i]]

	}

	# Average over all slopes to find the time point which is
	# most dynamic
	average_slope_per_time_point = c()
	for(i in 1:dim(slopes)[[1]])
		average_slope_per_time_point = c(average_slope_per_time_point, (sum(abs(slopes[i,])) / dim(slopes)[[2]]))
		
	# Return the average slope
	return(average_slope_per_time_point)
}


# Function to calculate the number of available multiplets
# larger than a particular cut-off
calculate_nof_present_multiplets = function(simData, cutoff){
	# Remove the time points from the simulation data
	#simData = simData[,-1]

	# Variable to store the results
	nof_present_multiplets = c()
	
	# Consider all time points
	for(i in 1:dim(simData)[[1]]){
		# Calculate the nof multiplets which are higher than the cutoff
		# and store it
	 	nof_present_multiplets = c(nof_present_multiplets, length(which(simData[i,] > cutoff)))
	}

	# Return
	return(nof_present_multiplets)
}


# Function to calulate the sensitivity depending on the parameters
calculate_sensitivity = function(simData_01, simData_02, simData_03){
	# Remove the time points from the simulation data
	#simData_01 = simData_01[,-1]
    #simData_02 = simData_02[,-1]
    #simData_03 = simData_03[,-1]

	# Variables to store the differences of the simulated values per time point
	diff_low_mid = abs(simData_02 - simData_01)
	diff_high_mid = abs(simData_02 - simData_03)
	
	# Variables to store the average differences
    avg_diff_low_mid = c()
    avg_diff_high_mid = c()

	# Consider all time points
	for(i in 1:dim(diff_low_mid)[[1]]){
		# Calculate the average sensitivities
	 	avg_diff_low_mid = c(avg_diff_low_mid, (sum(diff_low_mid[i,]) / dim(diff_low_mid)[[2]]))
	 	avg_diff_high_mid = c(avg_diff_high_mid, (sum(diff_high_mid[i,]) / dim(diff_high_mid)[[2]]))
	}
	
	# Transform the values add them and average again
	trans_diff_low_mid = transform_values(avg_diff_low_mid)
    trans_diff_high_mid = transform_values(avg_diff_high_mid)
    avg_trans_low_mid_high = (trans_diff_low_mid + trans_diff_high_mid) / 2
    
    # Return
    return(avg_trans_low_mid_high)
}


# Function to transform values into a range between 0 and 1
transform_values = function(values){
	# Get the maximum average slope value
	max_value = max(values)

	# Transform the slopes
	retval = values / max_value
	
	# Return
	return(retval)
}


# Function to calculate the mean of transformed value vectors
calculate_mean = function(values){
	# Sum up the values
	summed_values = numeric(length = length(values[[1]]))
	for(i in 1:length(values)){
    	summed_values = summed_values + values[[i]]
    }
    # Finally calculate the mean
    mean_summed_values = summed_values / length(values)
    
    # Return
    return(mean_summed_values)
}


# Function to calculate the time series of multiplet data
calculate_multiplet_time_series = function(multiplets, pool, simData){
	# Variable to compute the time series
	multiplet_time_series = c()
	
	# Consider all multiplets
	for(i in 1:length(multiplets)){
		ithMultiplet = multiplets[[i]]
		multiplet_time_series = cbind(multiplet_time_series, NMRMultiplet.calculateMultipletTimeSeries(ithMultiplet, pool, simData))
	}

	# Return
	return(multiplet_time_series)
}

#ts = calculate_multiplet_time_series(list(s2, d2_23, s4, d4_34, d4_45, q4_345, s3, d3_23_34, t3_234), Glu, glu_sim_data)

#stop()

slo_low = calculate_slopes(low, seq(0,5.6,0.1))
slo_mid = calculate_slopes(mid, seq(0,5.6,0.1))
slo_high = calculate_slopes(high, seq(0,5.6,0.1))
translow = transform_values(slo_low)
transmid = transform_values(slo_mid)
transhigh = transform_values(slo_high)
meanslo = calculate_mean(list(translow, transmid, transhigh))

mullow = calculate_nof_present_multiplets(low, 0.001)
mulmid = calculate_nof_present_multiplets(mid, 0.001)
mulhigh = calculate_nof_present_multiplets(high, 0.001)

transmullow = transform_values(mullow)
transmulmid = transform_values(mulmid)
transmulhigh = transform_values(mulhigh)
meanmul = calculate_mean(list(transmullow, transmulmid, transmulhigh))

dif = calculate_sensitivity(low, mid, high)

erg = (meanslo + meanmul + dif) / 3
