# Supplementary material for: Computational estimation of tricarboxylic acid cycle fluxes using noisy NMR data from cardiac biopsies
Source: BMC Syst Biol. 2013 Aug 21;7:82. doi: 10.1186/1752-0509-7-82 (PMC3765389; doi:10.1186/1752-0509-7-82)
Supplement: Additional file 2 — Code and data. In this supplemental file we provide all R code and part of the experimental data used to produce the results of this study. The zip file contains a file README.txt which describes all code and data. [file 1752-0509-7-82-S2.zip › additional_file2_code_and_data/FluxEs_3.3/CostFunction.R]

##cost functions for least square fitting and
##  metropolis hastings


cost <- function(params){
  return(calc_cost(params)[[1]])
}

calc_cost <- function(params, mh=FALSE){
  if(min(params)<0){
    ##cat("PARAMS NEGATIVE!!!\n")
    return (-Inf)
  }
  cm_nmr_glu <- simulate(params)
  c <- chi_square(cm_nmr_glu)
  density_chisq <- exp(-c)
  jtca <- params[1]
  jexch <- params[2]
  ttrans <- params[3]
  panap <- params[5]
  density_ttrans <- pr_ttrans(ttrans)## ##unnormalized
  density_panap <- pr_panap(panap)
  density_jexch <- pr_jexch(jexch, jtca)
  ##cat("jtca: ", jtca, " jexch: ", jexch, " ttrans: ", ttrans, " pdil: ", params[4], "panap: ", panap, "\n")
  ##cat("Chisq: ", log(density_chisq), "  pr ttrans: ",  log(density_ttrans), "  pr panap: ",  log(density_panap), "  pr jexch: ",log(density_jexch),"\t")
  ##cat("Cost: ", log(density_chisq) + log(density_ttrans) + log(density_panap) + log(density_jexch), "\n") 
  cost <- log(density_chisq) + log(density_ttrans) + log(density_panap) + log(density_jexch)
  cost <- ifelse(cost==-Inf, -1e7, cost)
  return(list(cost, cm_nmr_glu))
}

pr_panap <- function(x){
  ##normalization constants c1 and c2:
  sigma <- 0.3  
  c2 <- 1./((1./sqrt(2 * pi * sigma^2))+0.5)
  c1 <- 1 - 1/2. * c2  
  if(x<0)
    return(0)    
  else if (x>=0 && x<=1)
    return(c1)  
  else     
    return(dnorm(x, mean=1, sd=0.3) * c2)   
}

pr_ttrans <- function(x){
  ttransstar <- 0.202
  sigma_log <- 0.336
  ret <- ((log(x) - log(ttransstar)) / sigma_log)^2
  return(exp(-ret))
}

pr_jexch <- function(jexch, jtca){
  jexchstar <- jtca
  sigma_log <- 1.354025
  ret <- ((log(jexch) - log(jexchstar)) / sigma_log)^2
  return(exp(-ret))
}

chi_square <- function(cm_nmr_glu, respect_zero_multiplets=FALSE){
  mm_nmr_glu = sapply(sim@pools[[1]]@nmrMultiplets, function(tmpMM) {tmpMM@measuredMultipletSize})
  if(!respect_zero_multiplets)
    mm_nmr_glu[mm_nmr_glu==0] = Inf 
  chisq_vec <- ((cm_nmr_glu - mm_nmr_glu)^2)/(sds^2)
  if(!respect_zero_multiplets)
    chisq_vec[is.infinite(chisq_vec)] <- 0
  chisq <- 0.5 * sum(chisq_vec)
  return(chisq)
}

simulate <- function(params){
  names(params) <- c("Jtca",   "Jexc",   "Ttrans", "dil",    "frac" )  
  panap <- params['frac']
  fixedjanap = params["Jtca"] * params["frac"]
  names(fixedjanap) = "Janap"
  params = c(params, fixedjanap)
  sim <- Simulation.simulate(sim, params, useBounds=FALSE)  
  cm_nmr_glu = sapply(sim@pools[[1]]@nmrMultiplets, function(tmpMM) {tmpMM@computedMultipletSize})    
  return(cm_nmr_glu)
}
