# Supplementary material for: Computational estimation of tricarboxylic acid cycle fluxes using noisy NMR data from cardiac biopsies
Source: BMC Syst Biol. 2013 Aug 21;7:82. doi: 10.1186/1752-0509-7-82 (PMC3765389; doi:10.1186/1752-0509-7-82)
Supplement: Additional file 2 — Code and data. In this supplemental file we provide all R code and part of the experimental data used to produce the results of this study. The zip file contains a file README.txt which describes all code and data. [file 1752-0509-7-82-S2.zip › additional_file2_code_and_data/FluxEs_3.3/InputPool.R]

#----------------------------------------------------------------------------------#
# CLASS
#----------------------------------------------------------------------------------#

# Class 'Input' specifies the input function of initial pools
initClassInputPool = function()
{
  setClass(
    "InputPool",
    representation(
      # The function specifying the input
      inputType = "character",
      # A vector of parameters
      parameter = "Parameter",
      # The fractions of input isotopomers
      inputIsotopomers = "numeric"),
    contains = "Pool"
    )
}

#----------------------------------------------------------------------------------#
# GENERICS
#----------------------------------------------------------------------------------#

initGenericsInputPool = function()
{
  setGeneric("InputPool.chooseInputType",
  	function(object, model, odes) standardGeneric("InputPool.chooseInputType"))

  setGeneric("InputPool.constantInput",
  	function(object, model, odes) standardGeneric("InputPool.constantInput"))

  setGeneric("InputPool.exponentialInput",
  	function(object, model, odes) standardGeneric("InputPool.exponentialInput"))
}

#----------------------------------------------------------------------------------#
# METHODS
#----------------------------------------------------------------------------------#

initMethodsInputPool = function()
{
  # A method to choose the function to be called according to the input type
  setMethod("InputPool.chooseInputType", "InputPool", function(object, model, odes)
  {
    # If the input is constant derive a constant input
    if(object@inputType == "constant")
      return(InputPool.constantInput(object, model, odes))
    
    # If the input is exponential derive an exponential input
    else if(object@inputType == "exponential")
      return(InputPool.exponentialInput(object, model, odes))
    
    # Else an error occured
    else
    {
      se = simpleError("In method 'InputPool.chooseInputType' a wrong input type is specified.")
      stop(se)
    }
  })
  
  #----------------------------------------------------------------------------------#
  #----------------------------------------------------------------------------------#

  # A method to construct the odes for constant input for a particular pool
  setMethod("InputPool.constantInput", "InputPool", function(object, model, odes)
  {
    # Temporary variable to store and change the odes
    tmpOdes = odes

    # Set d/dt to 0 for all pools
    for(i in 1:dim(object@isotopomers)[[1]])
      tmpOdes[[(model@network@indexStructure[[object@parameterName]])[[i]]]] = "0"

    # Return the list of odes
    return(tmpOdes)
  })

  #----------------------------------------------------------------------------------#
  #----------------------------------------------------------------------------------#

  # A method to construct the odes for constant input for a particular pool
  setMethod("InputPool.exponentialInput", "InputPool", function(object, model, odes)
  {
    # Temporary variables to store and change the odes
    tmpOdes = odes

    # Run over all isotopomers of the particular input pool
    for(i in 1:dim(object@isotopomers)[[1]])
    {
      # Get the index from the index structure of the network corresponding to the location
      index = model@network@indexStructure[[object@parameterName]][[i]]

      # Set the odes
      tmpOdes[[(model@network@indexStructure[[object@parameterName]])[[i]]]] = 
        paste("(", deparse(object@inputIsotopomers[[i]]), "- startValues[[", deparse(index), "]]) / parameters[[", deparse(object@parameter@parameterName), "]]")
    }

    # Return the list of odes
    return(tmpOdes)
  })
}
