# Supplementary material for: Computational estimation of tricarboxylic acid cycle fluxes using noisy NMR data from cardiac biopsies
Source: BMC Syst Biol. 2013 Aug 21;7:82. doi: 10.1186/1752-0509-7-82 (PMC3765389; doi:10.1186/1752-0509-7-82)
Supplement: Additional file 2 — Code and data. In this supplemental file we provide all R code and part of the experimental data used to produce the results of this study. The zip file contains a file README.txt which describes all code and data. [file 1752-0509-7-82-S2.zip › additional_file2_code_and_data/do_analysis.R]

##Call script as follows for for instance sample #1: R CMD  BATCH "--args 1" do_analysis.R

time.all.before <- proc.time()[3]

source("./FluxEs_3.3/init_classes.R")
set.seed(111)

args <- (commandArgs(TRUE))

##Parse command line arguments. The index of the simulated sample is given as the first
##command line argument given in the --args option when running R CMD BATCH.
## If the script is run within the R console, sample.idx must be manually set.
sample.idx <- as.numeric(args[1])
cat("Analysis for sample #", sample.idx, "\n")

tab <- read.table('nmr_data.txt', header=TRUE)

sample.in.heart.idx <- tab[sample.idx, "sample_number"]
group.name <- as.character(tab[sample.idx, "group"])
heart <- as.character(tab[sample.idx, "heart"])

##create directory to save output
system("mkdir simdata")
simdir <- paste("simdata/", group.name, sep="")
system(paste("mkdir ", simdir))

## get NMR peaks, sds and glutamate pool size
GLUTAMATE_POOL <- tab$glutamate[sample.idx]
measuredPeaks <- tab[sample.idx, 6:14]
sds <- tab[sample.idx, 15:23]

##MCMC parameters:
n.batches <- 7 ##number of batches  
batch.length <- 5000

##Load the model
source("FluxEs_3.3/TCA_Model_4Para.R")

##Do the grid optimization
time.grid.before <- proc.time()[3]
current_best_params <- tca.model.grid.optimization()
time.grid.after <- proc.time()[3]
cat("Time elapsed for grid optimization: ", time.grid.after - time.grid.before, "\n")

##Save optimized parameters and simulate NMR multiplets with optimized parameters
save(current_best_params, file=paste(simdir, "/", heart, "_", sample.in.heart.idx, "_opt_params.Rd", sep=""))

cm_nmr_glu_after <- simulate(current_best_params)

save(cm_nmr_glu_after, file=paste(simdir, "/", heart, "_", sample.in.heart.idx, "_opt_multiplets.Rd", sep=""))

##Sampling using adaptive Metropolis-Hastings
cat("\n Starting Monte-Carlo Sampling\n")
time.mc.before <- proc.time()[3]
out <- adaptMetropGibbs(cost, current_best_params, batch=n.batches, batch.length=batch.length, verbose=TRUE, accept.rate=rep(0.25,5))
time.mc.after <- proc.time()[3]
cat("Time elapsed for MCMC: ", time.mc.after - time.mc.before, "\n")

ens <- as.matrix(out$p.theta.samples)
save(out, file=paste(simdir, "/", heart, "_", sample.in.heart.idx, "_mcout.Rd", sep=""))
 
##Unfortunately, it is not possible to control the output of adaptMetropGibbs();
##  Only the parameters are returned. For diagnostic reasons, we would like to have the simulated
##  multiplet intensities for each parameter set and as well the cost. Therefore,
##  we simulate the parameter sets again and calculate cost and multiplet intensities for whole ensemeble

last_params <- c(-1, -1, -1, -1, -1)
result_mat <- matrix(nrow=0, ncol=15)
for (i in 1:nrow(ens)){
  cat("Processing parameter set ", i, " of ", nrow(ens), "\n")
  res <- vector()
  current_params <- ens[i,]
  if(sum(abs(current_params - last_params)) < 1e-4){
    ##If parameter set is the same as previous one, no need to simulate it again!
    res <- result_mat[nrow(result_mat),]
  } else {
    cc <- calc_cost(current_params)
    res <- c(current_params, cc[[1]], cc[[2]])    
  }
  result_mat <- rbind(result_mat, res)
  last_params <- current_params
}


save(result_mat, file=paste(simdir, "/", heart, "_", sample.in.heart.idx, "_results.Rd", sep=""))

##calculate ensemble autocorrelations
lagmax <- 1000
acf_mat <- apply(ens, 2, function(x)acf(x, lag.max=lagmax, plot=FALSE, n.used=nrow(ens))$acf)

save(acf_mat, file=paste(simdir, "/", heart, "_", sample.in.heart.idx, "_autocorrs.Rd", sep=""))


time.all.after <- proc.time()[3]

cat("Time elapsed : ", time.all.after - time.all.before, "\n")
##Save the workspace image, in case that additional information on all variables is needed afterwards
save.image(paste(simdir, "/", heart, "_", sample.in.heart.idx, "_workspace.Rd", sep=""))
