# Supplementary material for: Computational estimation of tricarboxylic acid cycle fluxes using noisy NMR data from cardiac biopsies
Source: BMC Syst Biol. 2013 Aug 21;7:82. doi: 10.1186/1752-0509-7-82 (PMC3765389; doi:10.1186/1752-0509-7-82)
Supplement: Additional file 2 — Code and data. In this supplemental file we provide all R code and part of the experimental data used to produce the results of this study. The zip file contains a file README.txt which describes all code and data. [file 1752-0509-7-82-S2.zip › additional_file2_code_and_data/nmr_data.txt]

index	sample_number	group	heart	glutamate	m_2s	m_2d2_3	m_4s	m_4d3_4	m_4d4_5	m_4q3_4_5	m_3s	m_3d23_34	m_3t2_3_4	sd_2s	sd_2d2_3	sd_4s	sd_4d3_4	sd_4d4_5	sd_4q3_4_5	sd_3s	sd_3d23_34	sd_3t2_3_4
1	1	Control	Control1	13.1	0.436	0.000	1.63	0.00	0.352	0.00	0.42	0.00	0.000	0.144	0.208	0.131	0.139	0.186	0.35	0.127	0.137	0.162
2	2	Control	Control1	27.1	2.065	0.000	7.21	1.38	2.515	0.00	0.70	1.61	0.000	0.186	0.208	0.127	0.200	0.193	0.35	0.154	0.186	0.162
3	3	Control	Control1	7.3	0.456	0.000	2.13	0.33	0.000	0.00	0.36	0.00	0.000	0.088	0.208	0.089	0.123	0.158	0.35	0.106	0.137	0.162
4	4	Control	Control1	14.8	0.939	0.000	3.80	0.65	1.729	0.00	0.36	0.83	0.000	0.108	0.208	0.099	0.143	0.159	0.35	0.101	0.126	0.162
5	5	Control	Control1	16.0	1.187	0.518	4.32	0.68	1.925	0.00	0.51	1.05	0.000	0.095	0.208	0.062	0.089	0.094	0.35	0.069	0.098	0.162
6	1	Control	Control2	13.0	0.574	0.000	2.15	0.29	0.000	0.00	0.45	0.59	0.000	0.128	0.202	0.135	0.170	0.216	0.35	0.125	0.208	0.184
7	2	Control	Control2	13.4	1.537	0.000	5.24	1.20	0.000	0.00	0.99	1.12	0.000	0.155	0.202	0.142	0.247	0.216	0.35	0.155	0.208	0.184
8	3	Control	Control2	28.0	2.881	0.588	9.28	2.44	0.882	0.00	1.69	2.48	0.584	0.180	0.237	0.154	0.234	0.216	0.35	0.190	0.246	0.289
9	4	Control	Control2	12.8	1.739	0.320	6.91	1.64	0.000	0.00	1.28	1.53	0.000	0.100	0.135	0.066	0.099	0.216	0.35	0.100	0.132	0.184
10	5	Control	Control2	27.1	2.891	0.912	9.26	2.65	0.000	0.00	1.63	2.31	0.502	0.141	0.211	0.106	0.156	0.216	0.35	0.144	0.180	0.237
11	6	Control	Control2	10.3	1.358	0.307	4.55	1.29	0.000	0.00	0.89	1.08	0.272	0.088	0.116	0.071	0.105	0.216	0.35	0.087	0.109	0.013
12	7	Control	Control2	14.2	1.421	0.000	3.00	1.96	0.000	0.00	0.82	1.09	0.000	0.288	0.202	0.273	0.564	0.216	0.35	0.256	0.420	0.184
13	8	Control	Control2	14.4	1.841	0.647	6.84	2.74	0.000	0.00	1.18	1.32	0.000	0.167	0.283	0.156	0.293	0.216	0.35	0.164	0.220	0.184
14	9	Control	Control2	28.2	2.667	1.026	9.06	2.57	0.000	0.00	1.45	2.46	0.383	0.146	0.240	0.112	0.174	0.216	0.35	0.152	0.200	0.197
15	10	Control	Control2	19.0	0.822	0.000	1.99	0.34	0.000	0.00	0.57	0.68	0.000	0.134	0.202	0.112	0.151	0.216	0.35	0.113	0.195	0.184
16	11	Control	Control2	23.1	2.081	0.555	7.03	1.60	0.000	0.00	1.21	1.60	0.000	0.137	0.191	0.108	0.162	0.216	0.35	0.135	0.187	0.184
17	12	Control	Control2	9.5	0.718	0.000	2.88	0.60	0.000	0.00	0.68	0.77	0.000	0.124	0.202	0.124	0.179	0.216	0.35	0.122	0.191	0.184
18	1	Control	Control3	19.1	2.712	1.536	5.43	2.89	3.040	0.00	1.90	2.52	0.568	0.191	0.349	0.163	0.404	0.274	0.47	0.178	0.227	0.223
19	2	Control	Control3	24.6	2.765	1.668	6.32	1.96	3.322	1.35	1.86	3.00	0.607	0.166	0.344	0.138	0.220	0.206	0.47	0.167	0.201	0.207
20	3	Control	Control3	14.8	1.983	0.512	3.27	1.09	1.847	0.00	1.08	1.52	0.000	0.131	0.196	0.104	0.167	0.165	0.47	0.107	0.146	0.201
21	4	Control	Control3	19.2	1.848	0.688	3.45	1.21	1.627	0.00	1.33	1.72	0.000	0.135	0.188	0.121	0.178	0.181	0.47	0.130	0.177	0.201
22	5	Control	Control3	5.0	0.290	0.000	0.56	0.00	0.000	0.00	0.42	0.00	0.000	0.090	0.268	0.097	0.245	0.222	0.47	0.082	0.191	0.201
23	6	Control	Control3	20.5	2.175	0.938	5.12	1.50	3.610	0.00	1.27	1.74	0.000	0.204	0.335	0.196	0.294	0.341	0.47	0.182	0.222	0.201
24	7	Control	Control3	26.5	2.361	0.674	5.19	1.62	2.374	0.00	1.36	1.92	0.381	0.155	0.200	0.123	0.205	0.194	0.47	0.138	0.173	0.174
25	8	Control	Control3	19.3	2.377	1.262	4.93	1.65	2.446	0.00	1.50	2.64	0.000	0.150	0.273	0.120	0.193	0.181	0.47	0.148	0.192	0.201
26	9	Control	Control3	7.1	0.360	0.000	1.14	0.00	0.000	0.00	0.54	0.44	0.000	0.122	0.268	0.161	0.245	0.222	0.47	0.128	0.163	0.201
27	10	Control	Control3	29.1	2.746	0.989	5.54	1.92	2.742	0.00	1.73	2.54	0.000	0.190	0.258	0.169	0.296	0.285	0.47	0.166	0.219	0.201
28	11	Control	Control3	4.7	0.391	0.000	0.54	0.00	0.242	0.00	0.33	0.00	0.000	0.116	0.268	0.120	0.245	0.171	0.47	0.112	0.191	0.201
29	1	Control	Control4	11.5	0.918	0.000	2.80	0.51	0.481	0.00	0.94	0.67	0.000	0.134	0.208	0.132	0.172	0.170	0.23	0.129	0.166	0.162
30	2	Control	Control4	19.4	1.549	0.311	4.99	1.02	2.022	0.00	0.89	1.03	0.000	0.120	0.160	0.106	0.182	0.162	0.23	0.098	0.137	0.162
31	3	Control	Control4	22.5	2.054	0.767	5.64	1.05	1.697	0.00	1.16	1.31	0.000	0.122	0.213	0.091	0.135	0.142	0.23	0.103	0.132	0.162
32	4	Control	Control4	16.2	2.049	0.657	6.29	1.25	1.613	0.00	1.28	1.43	0.000	0.123	0.212	0.101	0.144	0.156	0.23	0.106	0.146	0.162
33	5	Control	Control4	28.6	2.645	1.084	7.97	1.92	2.747	2.11	1.50	2.28	0.000	0.145	0.238	0.117	0.176	0.182	0.23	0.130	0.165	0.162
34	6	Control	Control4	10.9	1.698	0.000	4.03	0.00	2.265	0.00	0.96	0.84	0.000	0.156	0.208	0.114	0.161	0.167	0.23	0.117	0.166	0.162
35	7	Control	Control4	12.2	1.445	0.000	3.78	0.00	1.796	0.00	0.98	0.84	0.000	0.149	0.208	0.124	0.161	0.186	0.23	0.131	0.199	0.162
36	8	Control	Control4	16.1	1.119	0.000	2.34	0.00	1.333	0.00	0.99	0.49	0.000	0.120	0.208	0.095	0.161	0.151	0.23	0.100	0.136	0.162
37	9	Control	Control4	8.3	0.909	0.000	2.04	0.00	1.146	0.00	0.92	0.34	0.000	0.093	0.208	0.083	0.161	0.126	0.23	0.083	0.119	0.162
38	10	Control	Control4	14.0	1.372	0.435	2.83	0.34	1.472	0.00	1.04	0.78	0.000	0.127	0.216	0.107	0.154	0.156	0.23	0.105	0.171	0.162
39	11	Control	Control4	10.3	1.310	0.000	2.81	0.38	1.378	0.00	0.89	0.73	0.000	0.132	0.208	0.106	0.162	0.158	0.23	0.110	0.190	0.162
40	1	Control	Control5	13.0	1.016	0.000	3.03	0.00	2.469	0.00	1.18	0.54	0.000	0.238	0.125	0.273	0.146	0.500	0.35	0.249	0.316	0.160
41	2	Control	Control5	13.9	1.447	0.000	2.80	0.74	2.010	0.00	1.14	0.91	0.593	0.165	0.125	0.161	0.283	0.261	0.35	0.149	0.200	0.359
42	3	Control	Control5	2.3	0.385	0.000	0.60	0.00	0.000	0.00	0.56	0.00	0.000	0.161	0.047	0.155	0.073	0.216	0.35	0.152	0.174	0.060
43	4	Control	Control5	7.3	0.660	0.000	1.26	0.00	0.485	0.00	0.50	0.43	0.000	0.108	0.125	0.113	0.146	0.148	0.35	0.094	0.203	0.160
44	5	Control	Control5	12.3	1.503	0.000	2.61	0.00	1.064	0.00	0.99	1.06	0.000	0.144	0.125	0.119	0.146	0.212	0.35	0.137	0.178	0.160
45	6	Control	Control5	12.3	1.383	0.845	2.41	0.46	1.164	0.00	0.81	0.88	0.000	0.125	0.282	0.111	0.155	0.177	0.35	0.104	0.145	0.160
46	7	Control	Control5	7.0	0.510	0.000	0.99	0.00	0.000	0.00	0.76	0.00	0.000	0.183	0.125	0.156	0.146	0.247	0.35	0.179	0.198	0.160
47	8	Control	Control5	9.3	0.781	0.000	1.23	0.00	0.589	0.00	0.65	0.00	0.000	0.161	0.047	0.155	0.073	0.216	0.35	0.152	0.174	0.060
48	1	Control	Control6	10.3	0.942	0.000	1.50	0.00	1.157	0.00	0.82	0.00	0.000	0.187	0.244	0.168	0.364	0.532	0.35	0.175	1.709	0.162
49	2	Control	Control6	17.5	1.187	0.000	3.48	1.57	0.000	0.00	1.44	0.94	0.000	0.218	0.244	0.236	0.621	0.337	0.35	0.209	0.293	0.162
50	3	Control	Control6	20.5	2.305	0.000	5.18	0.00	2.661	0.00	1.45	1.18	0.000	0.300	0.244	0.247	0.364	0.362	0.35	0.231	0.332	0.162
51	4	Control	Control6	28.8	2.759	0.644	6.16	2.16	3.566	0.00	1.77	1.92	0.000	0.276	0.375	0.262	0.604	0.581	0.35	0.285	0.339	0.162
52	5	Control	Control6	12.4	1.057	0.000	2.38	0.85	0.437	0.00	0.65	0.78	0.000	0.204	0.091	0.184	0.228	0.295	0.35	0.180	1.496	0.162
53	6	Control	Control6	19.3	1.911	0.650	5.75	0.93	3.263	0.00	1.24	1.44	0.000	0.176	0.265	0.161	0.213	0.262	0.35	0.154	9.212	0.162
54	7	Control	Control6	15.2	1.638	0.000	3.32	0.34	2.371	0.00	1.07	0.82	0.000	0.139	0.244	0.122	0.156	0.190	0.35	0.114	0.158	0.162
55	8	Control	Control6	18.6	1.731	0.000	3.79	0.00	2.329	0.00	1.43	1.02	0.000	0.135	0.244	0.091	0.364	0.135	0.35	0.095	0.135	0.162
56	1	Control	Control7	18.6	1.314	0.000	4.27	0.81	0.684	0.00	0.74	1.00	0.000	0.124	0.123	0.098	0.151	0.126	0.35	0.114	0.160	0.095
57	2	Control	Control7	15.2	1.705	0.000	6.75	1.27	1.574	0.00	0.88	1.51	0.000	0.131	0.123	0.095	0.142	0.141	0.35	0.116	0.158	0.095
58	3	Control	Control7	21.6	1.113	1.188	8.16	1.25	2.180	0.00	1.14	1.22	0.000	0.154	0.046	0.128	0.193	0.191	0.35	0.138	0.206	0.036
59	4	Control	Control7	19.4	1.291	0.000	5.57	0.83	1.700	0.00	0.72	1.20	0.000	0.274	0.123	0.241	0.334	0.355	0.35	0.236	0.392	0.095
60	5	Control	Control7	6.1	0.724	0.000	2.53	0.36	0.639	0.00	0.46	0.43	0.000	0.121	0.123	0.108	0.154	0.166	0.35	0.098	0.157	0.095
61	6	Control	Control7	21.7	2.426	0.809	7.02	1.56	2.682	0.00	1.54	2.69	0.455	0.165	0.276	0.127	0.206	0.218	0.35	0.173	0.231	0.214
62	7	Control	Control7	11.1	0.595	0.000	2.24	0.46	0.826	0.00	0.43	0.29	0.000	0.109	0.123	0.096	0.171	0.138	0.35	0.092	0.137	0.095
63	8	Control	Control7	9.7	0.755	0.000	1.70	0.00	0.677	0.00	0.32	0.00	0.000	0.154	0.046	0.128	0.193	0.191	0.35	0.138	0.206	0.036
64	1	Dobutamine	Dobutamine1	16.5	1.142	0.000	2.50	0.00	0.000	0.00	1.16	0.72	0.000	0.220	0.109	0.213	0.169	0.150	0.19	0.189	0.354	0.131
65	2	Dobutamine	Dobutamine1	13.3	1.013	0.000	2.92	0.00	0.000	0.00	0.86	0.71	0.000	0.137	0.109	0.219	0.169	0.150	0.19	0.122	0.251	0.131
66	3	Dobutamine	Dobutamine1	17.5	0.178	0.000	0.61	0.16	0.129	0.00	0.27	0.19	0.000	0.102	0.109	0.150	0.169	0.169	0.19	0.108	0.161	0.131
67	4	Dobutamine	Dobutamine1	13.2	0.299	0.000	0.66	0.00	0.178	0.00	0.34	0.28	0.000	0.147	0.109	0.105	0.169	0.173	0.19	0.124	0.151	0.131
68	5	Dobutamine	Dobutamine1	12.7	0.046	0.000	0.34	0.00	0.000	0.00	0.15	0.00	0.000	0.070	0.109	0.086	0.169	0.150	0.19	0.068	0.229	0.131
69	6	Dobutamine	Dobutamine1	11.6	0.152	0.057	0.53	0.00	0.059	0.00	0.32	0.00	0.000	0.085	0.109	0.138	0.169	0.108	0.19	0.082	0.229	0.131
70	7	Dobutamine	Dobutamine1	9.8	0.220	0.000	0.26	0.00	0.000	0.00	0.14	0.00	0.000	0.084	0.109	0.070	0.169	0.150	0.19	0.064	0.229	0.131
71	1	Dobutamine	Dobutamine2	18.5	1.390	0.000	1.23	0.00	1.594	0.00	1.50	0.47	0.000	0.182	0.189	0.162	0.191	0.266	0.19	0.148	0.217	0.131
72	2	Dobutamine	Dobutamine2	16.1	0.650	0.177	0.75	0.00	1.001	0.00	0.92	0.42	0.000	0.098	0.152	0.088	0.191	0.150	0.19	0.096	0.165	0.131
73	3	Dobutamine	Dobutamine2	17.1	0.946	0.410	2.06	0.00	0.793	0.00	1.48	0.69	0.000	0.272	0.325	0.309	0.191	0.312	0.19	0.280	0.352	0.131
74	4	Dobutamine	Dobutamine2	20.0	1.501	0.143	1.79	0.00	1.510	0.00	1.70	0.74	0.000	0.126	0.138	0.113	0.191	0.180	0.19	0.109	0.175	0.131
75	5	Dobutamine	Dobutamine2	15.6	0.835	0.187	1.10	0.00	1.082	0.00	1.00	0.58	0.000	0.105	0.186	0.094	0.191	0.258	0.19	0.086	0.071	0.131
76	6	Dobutamine	Dobutamine2	20.1	1.263	0.113	1.17	0.12	1.490	0.00	1.30	0.55	0.000	0.136	0.145	0.135	0.191	0.209	0.19	0.107	0.148	0.131
77	1	Dobutamine	Dobutamine3	9.1	0.293	0.000	0.38	0.00	0.468	0.00	0.52	0.26	0.000	0.179	0.234	0.136	0.188	0.206	0.19	0.146	0.186	0.131
78	2	Dobutamine	Dobutamine3	7.3	0.525	0.157	0.70	0.00	0.596	0.00	0.51	0.37	0.000	0.120	0.163	0.153	0.188	0.167	0.19	0.093	0.138	0.131
79	3	Dobutamine	Dobutamine3	9.3	0.321	0.131	0.52	0.00	0.111	0.00	0.55	0.27	0.000	0.122	0.259	0.121	0.188	0.145	0.19	0.127	0.159	0.131
80	4	Dobutamine	Dobutamine3	8.8	0.677	0.345	1.22	0.00	0.420	0.00	0.77	0.39	0.000	0.200	0.304	0.238	0.188	0.194	0.19	0.126	0.163	0.131
81	5	Dobutamine	Dobutamine3	13.0	0.214	0.000	0.43	0.00	0.207	0.00	0.45	0.00	0.000	0.217	0.234	0.144	0.188	0.205	0.19	0.178	0.151	0.131
82	6	Dobutamine	Dobutamine3	12.3	0.830	0.148	1.53	0.00	0.682	0.00	0.75	0.36	0.000	0.183	0.166	0.153	0.188	0.164	0.19	0.120	0.161	0.131
83	7	Dobutamine	Dobutamine3	4.7	0.100	0.000	0.58	0.00	0.189	0.00	0.38	0.19	0.000	0.074	0.234	0.104	0.188	0.112	0.19	0.094	0.100	0.131
84	8	Dobutamine	Dobutamine3	5.7	0.499	0.277	1.42	0.00	0.525	0.00	0.73	0.40	0.000	0.118	0.275	0.127	0.188	0.181	0.19	0.104	0.148	0.131
85	1	Dobutamine	Dobutamine4	25.6	1.778	0.000	4.46	1.00	1.875	0.00	1.64	1.29	0.000	0.156	0.184	0.178	0.389	0.326	0.19	0.112	0.146	0.168
86	2	Dobutamine	Dobutamine4	9.2	0.276	0.115	0.36	0.00	0.770	0.00	0.40	0.12	0.000	0.091	0.130	0.103	0.281	0.182	0.19	0.078	0.106	0.168
87	3	Dobutamine	Dobutamine4	16.9	0.909	0.135	1.54	0.13	0.582	0.00	1.01	0.35	0.000	0.123	0.130	0.131	0.251	0.218	0.19	0.086	0.128	0.168
88	4	Dobutamine	Dobutamine4	17.4	1.296	0.333	2.36	0.48	1.311	0.33	1.37	0.75	0.098	0.100	0.121	0.102	0.185	0.149	0.19	0.081	0.116	0.108
89	5	Dobutamine	Dobutamine4	15.6	0.806	0.000	1.53	0.00	0.345	0.00	0.71	0.31	0.000	0.138	0.184	0.132	0.281	0.183	0.19	0.103	0.145	0.168
90	6	Dobutamine	Dobutamine4	12.8	0.809	0.104	1.43	0.00	1.007	0.00	0.63	0.43	0.000	0.188	0.162	0.191	0.281	0.260	0.19	0.111	0.143	0.168
91	7	Dobutamine	Dobutamine4	29.4	1.572	0.744	5.50	0.68	2.205	0.00	1.25	1.38	0.000	0.167	0.343	0.171	0.330	0.333	0.19	0.108	0.179	0.168
92	8	Dobutamine	Dobutamine4	23.2	1.523	0.514	5.41	1.00	0.759	0.00	1.70	1.17	0.168	0.177	0.221	0.200	0.251	0.356	0.19	0.163	0.214	0.228
93	9	Dobutamine	Dobutamine4	23.9	1.038	0.000	2.20	0.00	1.015	0.00	1.05	0.33	0.000	0.142	0.184	0.228	0.281	0.549	0.19	0.075	0.089	0.168
94	1	Dobutamine	Dobutamine5	12.3	0.429	0.208	0.77	0.00	0.494	0.00	0.65	0.18	0.000	0.087	0.189	0.100	0.066	0.191	0.19	0.086	0.127	0.116
95	2	Dobutamine	Dobutamine5	15.3	0.389	0.067	0.50	0.00	0.000	0.00	0.41	0.14	0.000	0.070	0.090	0.072	0.066	0.135	0.19	0.062	0.092	0.116
96	3	Dobutamine	Dobutamine5	13.9	1.354	0.159	1.58	0.24	1.209	0.00	1.49	0.71	0.131	0.076	0.098	0.079	0.116	0.110	0.19	0.067	0.118	0.122
97	4	Dobutamine	Dobutamine5	12.6	0.321	0.105	0.55	0.00	0.350	0.00	0.43	0.19	0.000	0.067	0.098	0.079	0.066	0.122	0.19	0.063	0.103	0.116
98	5	Dobutamine	Dobutamine5	10.8	0.547	0.000	0.92	0.10	0.537	0.00	0.67	0.19	0.156	0.065	0.119	0.071	0.016	0.117	0.19	0.057	0.922	0.109
99	1	Dobutamine	Dobutamine6	19.2	0.208	0.000	0.67	0.19	0.000	0.00	0.43	0.46	0.000	0.043	0.168	0.452	0.036	0.175	0.19	0.186	0.215	0.108
100	2	Dobutamine	Dobutamine6	19.0	0.742	0.386	1.54	0.00	0.625	0.00	0.78	0.25	0.000	0.171	0.316	0.180	0.155	0.247	0.19	0.154	0.205	0.108
101	3	Dobutamine	Dobutamine6	21.3	0.416	0.000	1.63	0.00	0.552	0.00	1.09	0.21	0.000	0.123	0.168	0.209	0.155	0.290	0.19	0.175	0.192	0.108
102	4	Dobutamine	Dobutamine6	22.3	1.548	0.056	3.18	0.27	1.564	0.00	1.86	0.70	0.127	0.110	0.142	0.105	0.144	0.155	0.19	0.104	0.165	0.144
103	5	Dobutamine	Dobutamine6	14.4	0.365	0.000	1.53	0.17	0.287	0.00	0.57	0.29	0.000	0.085	0.168	0.111	0.163	0.191	0.19	0.080	0.122	0.108
104	6	Dobutamine	Dobutamine6	19.5	0.934	0.263	1.62	0.23	0.889	0.00	1.00	0.42	0.000	0.131	0.165	0.138	0.177	0.194	0.19	0.127	0.211	0.108
105	7	Dobutamine	Dobutamine6	6.2	0.303	0.000	0.41	0.00	0.089	0.00	0.40	0.00	0.000	0.160	0.168	0.128	0.155	0.192	0.19	0.139	0.161	0.108
106	8	Dobutamine	Dobutamine6	9.8	0.499	0.000	1.06	0.00	0.647	0.00	0.67	0.40	0.000	0.131	0.168	0.134	0.155	0.212	0.19	0.113	0.247	0.108
107	9	Dobutamine	Dobutamine6	17.2	0.727	0.000	1.61	0.28	0.639	0.00	0.95	0.21	0.000	0.063	0.168	0.065	0.135	0.111	0.19	0.057	0.076	0.108
108	10	Dobutamine	Dobutamine6	22.9	0.734	0.000	1.96	0.36	0.443	0.00	0.94	0.29	0.000	0.078	0.168	0.084	0.162	0.137	0.19	0.072	0.103	0.108
109	11	Dobutamine	Dobutamine6	12.8	0.823	0.000	2.31	0.37	0.861	0.00	1.09	0.36	0.000	0.111	0.168	0.138	0.265	0.208	0.19	0.113	0.169	0.108
110	12	Dobutamine	Dobutamine6	14.0	0.615	0.096	1.61	0.19	0.624	0.00	0.84	0.44	0.040	0.068	0.113	0.067	0.113	0.103	0.19	0.061	0.109	0.072
111	13	Dobutamine	Dobutamine6	14.4	0.462	0.060	1.76	0.22	0.070	0.00	0.54	0.16	0.000	0.103	0.105	0.125	0.204	0.066	0.19	0.089	0.116	0.108
