# Supplementary material for: Computational estimation of tricarboxylic acid cycle fluxes using noisy NMR data from cardiac biopsies
Source: BMC Syst Biol. 2013 Aug 21;7:82. doi: 10.1186/1752-0509-7-82 (PMC3765389; doi:10.1186/1752-0509-7-82)
Supplement: Additional file 2 — Code and data. In this supplemental file we provide all R code and part of the experimental data used to produce the results of this study. The zip file contains a file README.txt which describes all code and data. [file 1752-0509-7-82-S2.zip › additional_file2_code_and_data/README.txt]

"Computational estimation of Tricarboxylic acid
cycle fluxes using noisy NMR data from cardiac 
biopsies" -- Additional file 2: Code and Data.

Here we provide the complete data and R scripts
to reproduce the results of the paper. For questions please contact 
Hannes Hettling (j.hettling@vu.nl).

1) LICENSE: 
   All code written to obtain the results of the paper is herein 
   published under the GNU general pullic license. The license text can
   be found in the file "LICENSE.txt" 

2) EXPERIMENTAL DATA: 
   The tab separated text file "nmr_data.txt" contains all NMR data for the Control and Dobutamine 
   groups and contains the following columns: 
   index:     	       Index of the sample in the whole dataset.
   sample_number:      Index of the sample within one heart.
   group: 	       Name of the experimental intervention/group.
   heart: 	       Identifier for the heart from which the sample is taken. The identifier
          	       consists of the name of the group and the index of the heart analyzed within the group
   glutamate:          Glutamate concentration of the sample expressed in micromole per gram dry tissue weight.
   nmr multiplets:     Columns 6 to 14 store the NMR multiplet intensities. The following nine multiplets
       		       were measured: "2s", "2d2_3", "4s", "4d3_4", "4d4_5", "4q3_4_5", "3s", "3d23_34", "3t2_3_4" (in 
		       micromole per gram dry tissue weight). Column names have the string "m_" preceding 
		       the multiplet names.
   nmr multiplet sds:  Columns 15 to 23 hold the standard deviations for the multiplets. Column names
       		       have the string "sd" preceding the multiplet names.
		       Please note that for some samples in the data, the standard deviation was reported as 0.
		       If the SD for a multiplet was zero, we calculated the mean of all sds from all sds for that 
		       multiplet in the heart. If all sds for that multiplets in that heart were zero, we calculated 
		       the mean of all nonzero sds for that multiplet in the whole group.

   In the tab separated text file "bloodgas_o2data.txt", the blood gas oxygen consumption data for Control and
   Dobutamine group can be found. The file contains two columns:
   heart:     	       identifier of the heart, consists of group name and index
   o2_consumption:     blood gas measured oxygen consumption expressed in micromole per minute per gram dry weighth. 

		       
3) R CODE: 
   The script "do_analysis.R" reproduces the analysis done in the paper. 
   Dependencies: The R packages "deSolve", "wle" and "spBayes" (and, if necessary, their dependencies), available on CRAN 
   		 need to be installed.
   		 A C compiler must be present on your system, since the computational model is translated into
		 C code, compiled and executed. On Windows, you can install "Rtools" which includes a C compiler 
		 (see http://cran.r-project.org/bin/windows/Rtools/). On Mac OS X, the package "Xcode" contains a
		 C compiler (see https://developer.apple.com/xcode/). On Linux, it is easiest to install a package with 
		 development tools depending on your distribution (for instance the package "build-essentials" on Ubuntu).    		 
   The script "do_analysis.R" takes the index of the desired sample to process as a command-line argument which can be passed in 
   the R batch mode. 
   Example:  R CMD  BATCH "--args 10" do_analysis.R
   	     called from the directory where the data files are located (see below) runs the analysis for the sample 
	     with index 10, which is the 5th sample of the second heart in the constrol group ("Control2").
   The script will generate a directory names "simdata" and a subdirectory with the name of the 
   experimental group. Within this directory, the results of the analysis are stored as R 
   data files (Rd files). For the example above, the directory simdata/Control will be created
   containing the following files:  
   	-- Control2_5_opt_params.Rd : The fitted parameters after grid optimization.
	-- Control2_5_opt_multiplets.Rd : The values of the simulated multiplets after 
	   simulation with the optimized parameters
	-- Control2_5_mcout.Rd : The output of the call of the Metropolis-Hastings routine 
	   "adaptMetropGibbs". See "?adaptMetropGibbs" for more information.
	-- Control2_5_results.Rd : Matrix with all results of the sampling: The matrix has dimensions
	   [number of MCMC samples]x15. The first 5 columns store the parameter values in the parameter ensemble,
	   the 6th column stores the cost, and columns 7-15 store the multiplet intensities for the 
	   corresponding parameter set in the ensemble.
	-- Control2_5_autocorrs.Rd : A matrix storing the autocorrelation series for each of the five 
	   parameters. Can be used for convergence diagnostics.
	-- Control2_5_workspace.Rd : The complete R workspace after the analysis, just to make sure 
	   every run can be reproduced later.   
   The subdirectory "FluxEs_3.3/"  contains all code required by the script "do_analysis.R".   
   Important: Please note that this example works if the command R CMD BATCH is called in the same directory where
   	      the R script "do_analysis.R", the data file "nmr_data.txt" and the FluxEs program code "FluxEs_3.3/"
	      are located (which is the same directory where this README file is located). 
	      If you intend to run the code outside this directory, following paths must be adjusted in the file "do_analysis.R":
	       --location of FluxEs, line 5
		 --location of the data file, line 16
		 --location of the model file, line 37
	      If you intent to create the "simdata/" directory in which the simulation results are stored in another directory,
	      the paths in lines 23 and 24 must be adjusted. 
	      If you wish to run the analysis from within an R shell instead of using the batch mode, the index of the sample has to
	      be set manually in line 13 of the file "do_analysis.R"
   The R code in "FluxEs_3.3/" was initially written by Thomas Binsl and modified by Hannes Hettling. For details about the
   FluxEs code, the user is referred to the following publication [Thomas W. Binsl et al. Computational quantification 
   of metabolic fluxes from a single isotope snapshot: application to an animal biopsy. Bioinformatics (2010) 26 (5): 653-660].
   
